# Supplementary material for: Structural and functional studies of Arabidopsis thaliana legumain beta reveal isoform specific mechanisms of activation and substrate recognition
Source: J Biol Chem. 2020 Jul 21;295(37):13047–64. doi: 10.1074/jbc.RA120.014478 (PMC7489914; doi:10.1074/jbc.RA120.014478)
Supplement: Supporting Information [file supp_RA120.014478_161009_2_supp_564409_qdg7sy.xlsx]

## Sheet: In-vitro Beta-Gamma N-terminome
Supplementary Table S1. List of 3012 N-terminal peptides identified after in vitro incubation of A. thaliana vpe0 leaf proteome with recombinant AtLEGb and AtLEGy. This table is based on the MaxQuant search results and processed with MANTI v.3.9.7 for nnotation and validation.
Peptide	Modification	Protein IDs	Preferred razor protein	Gene (OLN)	Gene	Name	Start	End	Canonical	AA before	N-term. cleavage window	Mass	MQ Score	log2(AtLEG Beta/Ctrl) N-terminome	p-value AtLEG Beta/Ctrl N-terminome	log2(AtLEG Gamma/Ctrl) N-terminome	p-value AtLEG Gamma/Ctrl N-terminome	log2(AtLEG Gamma/Beta) N-terminome	p-value AtLEG Gamma/AtLEG Beta N-terminome	PSMs	GO: Cellular Component	GO: Biological Process	GO: Molecular Function		Secreted?	Chloro?	Cyto?	ER?	Golgi?	Mito?	Nucleus?	PM?	Vacuole?	log2(AtLEG Gamma/Ctrl) R1	log2(AtLEG Gamma/AtLEG Beta) R1	log2(AtLEG Beta/Ctrl) R1	log2(AtLEG Gamma/Ctrl) R2	log2(AtLEG Gamma/AtLEG Beta) R2	log2(AtLEG Beta/Ctrl) R2	log2(AtLEG Gamma/Ctrl) R3	log2(AtLEG Gamma/AtLEG Beta) R3	log2(AtLEG Beta/Ctrl) R3	Int Ctrl in-vitro R1	Int AtLEG Beta in-vitro R1	Int AtLEG Gamma in-vitro R1	Int Ctrl in-vitro R2	Int AtLEG Beta in-vitro R2	Int AtLEG Gamma in-vitro R2	Int Ctrl in-vitro R3
ELAVPFDKSR	Dimethyl (N-term)	Q9XIE2	Q9XIE2	At1g59870	ABCG36	ABC transporter G family member 36	496	505	0	N	GTKMSNELAVPF	1160.62	143.24	7.68906	1.73197e-05	9.06891	1.22295e-05	1.59817	0.000100004	16	chloroplast [GO:0009507]; chloroplast envelope [GO:0009941]; integral component of membrane [GO:0016021]; mitochondrion [GO:0005739]; plasma membrane [GO:0005886]; vacuolar membrane [GO:0005774]	cadmium ion transport [GO:0015691]; cellular response to indolebutyric acid stimulus [GO:0071366]; defense response by callose deposition in cell wall [GO:0052544]; defense response to bacterium [GO:0042742]; defense response to fungus, incompatible interaction [GO:0009817]; indole glucosinolate catabolic process [GO:0042344]; negative regulation of defense response [GO:0031348]; response to absc…	ATPase activity [GO:0016887]; ATPase-coupled transmembrane transporter activity [GO:0042626]; ATP binding [GO:0005524]; cadmium ion transmembrane transporter activity [GO:0015086]		0	1	0	0	0	0	0	1	0	9.52518	1.80477	7.8984	9.23103	1.44973	7.9449	8.45053	1.54002	7.22387	18441	1996400	5499600	6666	1735400	5915700	4273.6
ALSESEGDMVKAQEYLR	Dimethyl (N-term)	F4JMU5;Q9SZD6	Q9SZD6	At4g29060	PETs	Isoform of Q9SZD6, Elongation factor Ts, mitochondrial	541	557	0	N	MMDCKNALSESE	1924.92	146.76	7.58167	4.17218e-05	7.38602	4.41482e-05	-0.00894074	0.914674	10	chloroplast [GO:0009507]; chloroplast envelope [GO:0009941]; chloroplast ribosome [GO:0043253]; chloroplast stroma [GO:0009570]; mitochondrial matrix [GO:0005759]; plasma membrane [GO:0005886]	mitochondrial translational elongation [GO:0070125]; response to cadmium ion [GO:0046686]; translational elongation [GO:0006414]	mRNA binding [GO:0003729]; polysome binding [GO:1905538]; translation elongation factor activity [GO:0003746]; translation elongation factor binding [GO:0061770]		0	1	0	0	0	0	0	1	0				7.43596	0.0108289	7.58879	7.33609	-0.0287104	7.57454	0	7374000	5891000	19054	11449000	9190800	17109
GTGMVKAGFAGDDAPR	Dimethyl (N-term);Oxidation (M)	A0A1P8AXV8;A0A1P8AY15;F4J8V9;P0CJ46;P0CJ47;P53492;P53494;P53496;P53497;Q8GWA5;Q96292;Q96293	Q96292	At3g18780	ACT2	Actin-8	15	30	0	N	PIVCDNGTGMVK	1564.73	155.79	7.40289	1.8815e-06	5.93944	1.85319e-06	-1.26262	0.000167406	24	cytoplasm [GO:0005737]; cytoskeleton [GO:0005856]; cytosol [GO:0005829]; nucleus [GO:0005634]; plasma membrane [GO:0005886]; plasmodesma [GO:0009506]	cell division [GO:0051301]; response to cytokinin [GO:0009735]; response to far red light [GO:0010218]; response to high light intensity [GO:0009644]; response to red light [GO:0010114]; root epidermal cell differentiation [GO:0010053]; root hair cell tip growth [GO:0048768]; root hair elongation [GO:0048767]	ATP binding [GO:0005524]; structural constituent of cytoskeleton [GO:0005200]		0	0	1	0	0	0	1	1	0	6.07582	-1.13663	7.39933	5.82117	-1.21055	7.23756	5.92134	-1.44068	7.5718	128260	36748000	14210000	212570	33046000	11273000	89272
GSASSAQLSQKEADVR	Dimethyl (N-term)	B9DG17;F4J4W3;Q08682;Q8H173;Q8H173-2	Q08682	At1g72370	RPSaA	Isoform of Q08682, 40S ribosomal protein SA	5	20	0	N	XXMATNGSASSA	1632.81	173.87	7.3891	0.000262668	7.24791	0.000182228	0.0707411	0.351225	20	chloroplast [GO:0009507]; cytoplasm [GO:0005737]; cytosol [GO:0005829]; cytosolic ribosome [GO:0022626]; cytosolic small ribosomal subunit [GO:0022627]; nucleus [GO:0005634]; plasma membrane [GO:0005886]; plasmodesma [GO:0009506]; polysomal ribosome [GO:0042788]; small ribosomal subunit [GO:0015935]	cytoplasmic translation [GO:0002181]; response to osmotic stress [GO:0006970]; response to salt stress [GO:0009651]; ribosomal small subunit assembly [GO:0000028]; translation [GO:0006412]	mRNA binding [GO:0003729]; structural constituent of ribosome [GO:0003735]		0	1	1	0	0	0	1	1	0	7.90367	0.0628561	8.10453	7.73463	0.171253	7.72566	6.10542	-0.0218854	6.33711	144070	6825700	6649900	20331	6248700	5282600	37562
YEETTSSVEEAEEDDESSSSYGEVNKIIGSR	Dimethyl (N-term)	O22265	O22265	At2g47450	CAO	Signal recognition particle 43 kDa protein, chloroplastic	63	93	0	N	AAVQRNYEETTS	3425.48	129.73	7.33802	1.23072e-05	5.86006	8.63984e-06	-1.29411	2.83848e-05	13	chloroplast [GO:0009507]; chloroplast envelope [GO:0009941]; chloroplast stroma [GO:0009570]; chloroplast thylakoid membrane [GO:0009535]; cytosol [GO:0005829]; protein-containing complex [GO:0032991]; signal recognition particle, chloroplast targeting [GO:0080085]; signal recognition particle, endoplasmic reticulum targeting [GO:0005786]	protein heterotrimerization [GO:0070208]; protein import into chloroplast thylakoid membrane [GO:0045038]; response to high light intensity [GO:0009644]	disordered domain specific binding [GO:0097718]; identical protein binding [GO:0042802]; metal ion binding [GO:0046872]; protein binding, bridging [GO:0030674]; protein domain specific binding [GO:0019904]		0	1	1	0	0	0	0	0	0	5.76539	-1.27694	7.22039	5.63035	-1.27702	7.07106	6.18445	-1.32836	7.72262	6025	2273700	392510	2398	1385900	205570	11972
LMPGGVNSPVR	Dimethyl (N-term);Oxidation (M)	P42799;Q42522	Q42522	At3g48730	GSA2	Glutamate-1-semialdehyde 2,1-aminomutase 2, chloroplastic	61	71	0	N	FNAAKNLMPGGV	1141.59	133.57	6.90987	0.000329992	6.22645	0.000242345	-0.496724	0.00889564	6	chloroplast [GO:0009507]; chloroplast envelope [GO:0009941]; chloroplast stroma [GO:0009570]; cytosol [GO:0005829]	chlorophyll biosynthetic process [GO:0015995]; porphyrin-containing compound biosynthetic process [GO:0006779]; protoporphyrinogen IX biosynthetic process [GO:0006782]	glutamate-1-semialdehyde 2,1-aminomutase activity [GO:0042286]; protein homodimerization activity [GO:0042803]; pyridoxal phosphate binding [GO:0030170]; transaminase activity [GO:0008483]		0	1	1	0	0	0	0	0	0				6.48268	-0.504524	7.15081	5.97022	-0.488925	6.66893			0	19242	3592100	1967900	35408
GTGMVKAGFAGDDAPR	Dimethyl (N-term)	A0A1P8AXV8;A0A1P8AY15;F4J8V9;P0CJ46;P0CJ47;P53492;P53494;P53496;P53497;Q8GWA5;Q96292;Q96293	Q96292	At3g18780	ACT2	Actin-8	15	30	0	N	PIVCDNGTGMVK	1548.74	180.62	6.83958	1.29221e-05	5.11354	2.63085e-05	-1.44786	2.16036e-05	34	cytoplasm [GO:0005737]; cytoskeleton [GO:0005856]; cytosol [GO:0005829]; nucleus [GO:0005634]; plasma membrane [GO:0005886]; plasmodesma [GO:0009506]	cell division [GO:0051301]; response to cytokinin [GO:0009735]; response to far red light [GO:0010218]; response to high light intensity [GO:0009644]; response to red light [GO:0010114]; root epidermal cell differentiation [GO:0010053]; root hair cell tip growth [GO:0048768]; root hair elongation [GO:0048767]	ATP binding [GO:0005524]; structural constituent of cytoskeleton [GO:0005200]		0	0	1	0	0	0	1	1	0	4.79904	-1.42786	6.5921	5.51619	-1.41343	7.202	5.0254	-1.50229	6.72463	77161	18160000	5635900	17361	5807700	1820400	129660
GTDYGAYTYKELER	Dimethyl (N-term)	Q93VR3	Q93VR3	At5g28840		GDP-mannose 3,5-epimerase	6	19	0	N	XMGTTNGTDYGA	1664.77	55.98	6.59125	0.000115353	5.94728	0.000173784	-0.693033	0.00377787	5	cytosol [GO:0005829]; plastid [GO:0009536]	L-ascorbic acid biosynthetic process [GO:0019853]	GDP-mannose 3,5-epimerase activity [GO:0047918]; NAD binding [GO:0051287]		0	0	1	0	0	0	0	0	0	6.13675	-0.716395	6.70046	5.75781	-0.669671	6.48203				22234	3009200	1467100	69671	8529100	4155100	0
TVYGGPKPQNPNQR	Dimethyl (N-term)	O82357	O82357	At2g46110	KPHMT1	3-methyl-2-oxobutanoate hydroxymethyltransferase 1, mitochondrial	28	41	0	N	SNLPENTVYGGP	1554.79	92.935	6.58366	0.00118732	6.83509	0.000477592	0.422215	0.0145977	9	mitochondrion [GO:0005739]	pantothenate biosynthetic process [GO:0015940]	3-methyl-2-oxobutanoate hydroxymethyltransferase activity [GO:0003864]; magnesium ion binding [GO:0000287]		0	0	0	0	0	1	0	0	0	6.42091	0.452227	6.14668	7.24928	0.392202	7.02064				3378	979460	941680	3324	910660	902000	0
AVGLALAEKHLAAR	Dimethyl (N-term)	F4IW47;F4JBY2;Q8RWV0	Q8RWV0	At3g60750	TKL-1	Isoform of Q8RWV0, Transketolase	200	213	0	N	GQGIANAVGLAL	1418.84	142.77	6.50985	4.86771e-05	5.11273	9.96385e-05	-1.24232	0.000101022	13	chloroplast [GO:0009507]; chloroplast envelope [GO:0009941]; chloroplast stroma [GO:0009570]; cytosol [GO:0005829]; plastid [GO:0009536]	pentose-phosphate shunt [GO:0006098]; reductive pentose-phosphate cycle [GO:0019253]; response to cadmium ion [GO:0046686]	metal ion binding [GO:0046872]; transketolase activity [GO:0004802]		0	1	1	0	0	0	0	0	0	5.16665	-1.25381	6.59851	5.65435	-1.11679	6.93481	4.51719	-1.35638	5.99621	57921	5185000	1986200	90578	6816800	2716700	202620
YELPDGQVITIGAER	Dimethyl (N-term)	A0A1P8AXV8;A0A1P8AY15;F4J8V9;P53492;P53494;P53496;P53497;Q8GWA5;Q96292;Q96293	Q96292	At3g18780	ACT2	Actin-8	242	256	0	N	SSIEKNYELPDG	1659.85	235.31	6.33935	0.000522579	7.96068	0.000105924	1.72818	8.60509e-06	31	cytoplasm [GO:0005737]; cytoskeleton [GO:0005856]; cytosol [GO:0005829]; nucleus [GO:0005634]; plasma membrane [GO:0005886]; plasmodesma [GO:0009506]	cell division [GO:0051301]; response to cytokinin [GO:0009735]; response to far red light [GO:0010218]; response to high light intensity [GO:0009644]; response to red light [GO:0010114]; root epidermal cell differentiation [GO:0010053]; root hair cell tip growth [GO:0048768]; root hair elongation [GO:0048767]	ATP binding [GO:0005524]; structural constituent of cytoskeleton [GO:0005200]		0	0	1	0	0	0	1	1	0	9.03124	1.72638	7.48288	7.51827	1.72641	5.75245	7.33254	1.73174	5.78271	28768	3216800	8215400	60980	7673600	19907000	25787
SEIKQFACTR	Dimethyl (N-term)	P52032	P52032	At2g25080	GPX1	Phospholipid hydroperoxide glutathione peroxidase 1, chloroplastic	152	161	0	N	QEPGSNSEIKQF	1238.61	132.76	6.21994	9.46624e-07	2.26682	3.2892e-05	-3.64653	3.9738e-05	11	chloroplast [GO:0009507]; chloroplast envelope [GO:0009941]; chloroplast stroma [GO:0009570]; chloroplast thylakoid membrane [GO:0009535]; vacuole [GO:0005773]	response to oxidative stress [GO:0006979]	glutathione peroxidase activity [GO:0004602]; peroxidase activity [GO:0004601]; phospholipid-hydroperoxide glutathione peroxidase activity [GO:0047066]		0	1	0	0	0	0	0	0	1	2.29604	-3.31194	6.15523	2.30772	-3.57029	6.20242	2.19671	-4.05737	6.30219	67035	5637300	457250	52302	4826300	313710	173600
FIPNQPEEIPVIDLSR	Dimethyl (N-term)	F4J9Y9;F4J9Z1;Q9LJ65	Q9LJ65	At3g19010		Isoform of Q9LJ65, 2-oxoglutarate (2OG) and Fe(II)-dependent oxygenase superfamily protein	20	35	0	N	HRSDSNFIPNQP	1865.99	171.57	6.17186	0.000660716	3.60654	0.00126784	-2.27257	0.000381753	33	cytosol [GO:0005829]		dioxygenase activity [GO:0051213]; metal ion binding [GO:0046872]		0	0	1	0	0	0	0	0	0	3.30569	-2.1398	5.86729	3.90739	-2.40534	6.47643				7220	1703800	202790	2441	1950000	75489	281
EEFQHILR	Dimethyl (N-term)	P34788	P34788	At1g22780	RPS18A; RPS18B; RPS18C	40S ribosomal protein S18	7	14	0	N	MSLVANEEFQHI	1070.55	122.52	6.11205	1.37014e-05	7.27842	2.4619e-06	1.33159	2.96584e-05	20	cell wall [GO:0005618]; cytosol [GO:0005829]; cytosolic ribosome [GO:0022626]; cytosolic small ribosomal subunit [GO:0022627]; nucleolus [GO:0005730]; nucleus [GO:0005634]; plasma membrane [GO:0005886]; plasmodesma [GO:0009506]; ribosome [GO:0005840]; small ribosomal subunit [GO:0015935]; vacuolar membrane [GO:0005774]; vacuole [GO:0005773]	translational initiation [GO:0006413]	mRNA binding [GO:0003729]; rRNA binding [GO:0019843]; structural constituent of ribosome [GO:0003735]		0	0	1	0	0	0	1	1	1	7.08457	1.31182	5.90572	7.21195	1.38609	5.98948	7.53876	1.29686	6.44095	53895	4174800	8450000	40654	2592400	6449900	45160
RVETLLNLDTKPYSDR	Dimethyl (N-term)	Q43127	Q43127	At5g35630	GLN2	Glutamine synthetase, chloroplastic/mitochondrial	61	76	0	N	DNSTVNRVETLL	1919.01	104.44	5.96659	0.00332195	3.7984	0.00172499	-1.72419	0.000322655	8	apoplast [GO:0048046]; chloroplast [GO:0009507]; chloroplast envelope [GO:0009941]; chloroplast stroma [GO:0009570]; chloroplast thylakoid membrane [GO:0009535]; cytosolic ribosome [GO:0022626]; mitochondrion [GO:0005739]; plastid [GO:0009536]; thylakoid [GO:0009579]	aging [GO:0007568]; ammonia assimilation cycle [GO:0019676]; glutamine biosynthetic process [GO:0006542]; response to cadmium ion [GO:0046686]	ATP binding [GO:0005524]; glutamate-ammonia ligase activity [GO:0004356]		1	1	0	0	0	1	0	0	0	3.42089	-1.68948	5.32636				4.17591	-1.75891	6.60682	50400	4834900	1468600	0	4493300	1406000	20293
GDIATSAIKQVASGR	Dimethyl (N-term)	Q9ZNZ7;Q9ZNZ7-2	Q9ZNZ7	At5g04140	GLU1	Ferredoxin-dependent glutamate synthase 1, chloroplastic/mitochondrial	1035	1049	0	N	LKGLQNGDIATS	1472.79	112.44	5.89041	0.000192397	3.80937	8.44931e-05	-1.95855	0.00027316	13	apoplast [GO:0048046]; chloroplast [GO:0009507]; chloroplast envelope [GO:0009941]; chloroplast stroma [GO:0009570]; mitochondrial matrix [GO:0005759]; mitochondrion [GO:0005739]; plasma membrane [GO:0005886]	ammonia assimilation cycle [GO:0019676]; glutamate biosynthetic process [GO:0006537]; L-glutamate biosynthetic process [GO:0097054]; photorespiration [GO:0009853]; positive regulation of glycine hydroxymethyltransferase activity [GO:0080114]; response to light stimulus [GO:0009416]; response to sucrose [GO:0009744]	3 iron, 4 sulfur cluster binding [GO:0051538]; glutamate synthase (ferredoxin) activity [GO:0016041]; glutamate synthase activity [GO:0015930]; metal ion binding [GO:0046872]; oxidoreductase activity [GO:0016491]		1	1	0	0	0	1	0	1	0	4.09151	-2.34578	6.61533	3.37164	-1.76298	5.29827	3.96495	-1.76688	5.75762	76516	8779100	1427300	31312	4134100	831630	47248
AVFEPASMMAKCDPR	Dimethyl (N-term);2 Oxidation (M)	B9DHQ0;P11139;Q56WH1	Q56WH1	At5g19770	TUBA3	Tubulin alpha-3 chain	294	308	0	N	VPEITNAVFEPA	1740.76	58.071	5.88546	0.00051055	5.66923	0.000838308	-0.0294998	0.824161	10	cytoplasm [GO:0005737]; microtubule [GO:0005874]	microtubule-based process [GO:0007017]	GTPase activity [GO:0003924]; GTP binding [GO:0005525]; structural constituent of cytoskeleton [GO:0005200]		0	0	0	0	0	0	0	0	0				6.10184	0.12862	6.13687	5.23662	-0.18762	5.63405	0	333390	975300	11513	1601700	1561000	9373
AAPGSTESYSLDEIVYR	Dimethyl (N-term)	Q9S7B5	Q9S7B5	At4g29840	TS1	Threonine synthase 1, chloroplastic	88	104	0	N	KYVPFNAAPGST	1856.88	183.89	5.88325	0.000764296	6.72691	0.000219358	1.03919	6.50095e-05	33	chloroplast [GO:0009507]; chloroplast stroma [GO:0009570]; cytoplasm [GO:0005737]; cytosol [GO:0005829]; plasma membrane [GO:0005886]	threonine biosynthetic process [GO:0009088]	pyridoxal phosphate binding [GO:0030170]; threonine synthase activity [GO:0004795]		0	1	1	0	0	0	0	1	0	6.41637	1.0186	5.5713	5.9489	1.07359	5.03895	7.81544	1.02537	7.03951	28170	1867400	3070900	32515	2843800	5052500	51264
QKLLEEAPSPALTAELR	Dimethyl (N-term)	F4JYE0;F4JYE1;O04983	O04983	At5g35360	CAC2	Isoform of O04983, Acetyl Co-enzyme a carboxylase biotin carboxylase subunit	308	324	0	N	SIQRRNQKLLEE	1865.03	171.98	5.85465	1.90318e-06	7.96495	4.41159e-07	2.29413	5.51559e-06	28	chloroplast [GO:0009507]	fatty acid biosynthetic process [GO:0006633]; malonyl-CoA biosynthetic process [GO:2001295]	acetyl-CoA carboxylase activity [GO:0003989]; ATP binding [GO:0005524]; biotin carboxylase activity [GO:0004075]; metal ion binding [GO:0046872]		0	1	0	0	0	0	0	0	0	7.87842	2.29563	5.76084	8.03295	2.37248	5.82413	7.98348	2.21428	5.979	5093	1115900	3804100	5405	1619900	2617600	23201
EIRPFGNPR	Dimethyl (N-term)	Q9ZNZ7;Q9ZNZ7-2	Q9ZNZ7	At5g04140	GLU1	Ferredoxin-dependent glutamate synthase 1, chloroplastic/mitochondrial	368	376	0	N	WNGRENEIRPFG	1084.58	85.731	5.798	0.0105958	5.9677	0.0064742	0.315642	0.00613847	15	apoplast [GO:0048046]; chloroplast [GO:0009507]; chloroplast envelope [GO:0009941]; chloroplast stroma [GO:0009570]; mitochondrial matrix [GO:0005759]; mitochondrion [GO:0005739]; plasma membrane [GO:0005886]	ammonia assimilation cycle [GO:0019676]; glutamate biosynthetic process [GO:0006537]; L-glutamate biosynthetic process [GO:0097054]; photorespiration [GO:0009853]; positive regulation of glycine hydroxymethyltransferase activity [GO:0080114]; response to light stimulus [GO:0009416]; response to sucrose [GO:0009744]	3 iron, 4 sulfur cluster binding [GO:0051538]; glutamate synthase (ferredoxin) activity [GO:0016041]; glutamate synthase activity [GO:0015930]; metal ion binding [GO:0046872]; oxidoreductase activity [GO:0016491]		1	1	0	0	0	1	0	1	0	7.59255	0.282647	7.37671	3.25471	0.375843	3.04247	7.05586	0.288437	6.97483	19161	2419400	2647600	6541	122660	2411700	69580
IGANPSAEEGGEDEGVDDSTQKVVDIVDTFR	Dimethyl (N-term)	P31265	P31265	At3g16640	TCTP1	Translationally-controlled tumor protein 1	45	75	0	N	GAVDVNIGANPS	3248.5	205.29	5.77874	0.000139525	7.05712	2.08127e-05	1.46219	0.000121393	18	apoplast [GO:0048046]; chloroplast [GO:0009507]; cytoplasm [GO:0005737]; cytosol [GO:0005829]; Golgi apparatus [GO:0005794]; nucleus [GO:0005634]; plasma membrane [GO:0005886]; plasmodesma [GO:0009506]; pollen tube [GO:0090406]; thylakoid [GO:0009579]; vacuolar membrane [GO:0005774]	auxin homeostasis [GO:0010252]; cell division [GO:0051301]; defense response to bacterium [GO:0042742]; drought recovery [GO:0009819]; embryo development ending in seed dormancy [GO:0009793]; lateral root development [GO:0048527]; pollen tube growth [GO:0009860]; positive regulation of microtubule depolymerization [GO:0031117]; post-embryonic development [GO:0009791]; regulation of cell growth [G…	calcium ion binding [GO:0005509]; microtubule binding [GO:0008017]; protein domain specific binding [GO:0019904]		1	1	1	0	1	0	1	1	0	6.55877	1.41566	5.3211	7.06068	1.65528	5.56905	7.5519	1.31563	6.44608	8426	755390	3499900	1886	407870	3070600	6949
KQFAAEEISAQVLR	Dimethyl (N-term)	Q9LTX9;Q9LTX9-2;Q9STW6	Q9STW6	At4g24280	HSP70-6	Heat shock 70 kDa protein 6, chloroplastic	184	197	0	N	ECPAINKQFAAE	1588.86	141.65	5.77483	0.0214624	3.55478	0.0527113	-2.02616	0.00051839	16	chloroplast [GO:0009507]; chloroplast envelope [GO:0009941]; chloroplast stroma [GO:0009570]; cytoplasm [GO:0005737]; cytosol [GO:0005829]; mitochondrion [GO:0005739]; nucleus [GO:0005634]; thylakoid [GO:0009579]	cellular response to unfolded protein [GO:0034620]; chaperone cofactor-dependent protein refolding [GO:0051085]; protein refolding [GO:0042026]; protein targeting to chloroplast [GO:0045036]; response to cadmium ion [GO:0046686]; response to cold [GO:0009409]; response to heat [GO:0009408]; response to unfolded protein [GO:0006986]; viral process [GO:0016032]	ATPase activity [GO:0016887]; ATPase activity, coupled [GO:0042623]; ATP binding [GO:0005524]; heat shock protein binding [GO:0031072]; misfolded protein binding [GO:0051787]; protein folding chaperone [GO:0044183]; unfolded protein binding [GO:0051082]		0	1	1	0	0	0	1	0	0	5.17605	-1.89455	7.24866				1.93351	-2.15776	4.30101	6782	2121700	529890	0	2298300	548000	88729
TSPLHSTTVSPCDATLGR	Dimethyl (N-term)	Q9FFT4	Q9FFT4	At5g54960	PDC2	Pyruvate decarboxylase 2	32	49	0	N	VSTVQNTSPLHS	1898.92	113.86	5.76697	0.000235848	6.04257	9.1187e-05	0.429999	0.00164538	33	cytosol [GO:0005829]; plastid [GO:0009536]	cellular response to hypoxia [GO:0071456]; response to hypoxia [GO:0001666]	carboxy-lyase activity [GO:0016831]; magnesium ion binding [GO:0000287]; pyruvate decarboxylase activity [GO:0004737]; thiamine pyrophosphate binding [GO:0030976]		0	0	1	0	0	0	0	0	0	6.31416	0.424375	6.09815	6.52962	0.455324	6.2379	5.28394	0.410298	4.96486	73354	11023000	12348000	13924	4994500	5590300	56013
DAGQVTELYIPR	Dimethyl (N-term)	Q9M337	Q9M337	At3g53890	RPS21B	40S ribosomal protein S21-1	4	15	0	N	XXXMENDAGQVT	1360.7	203.83	5.76605	0.00466536	5.75787	0.00284337	0.175658	0.0741065	22	cytosol [GO:0005829]; cytosolic ribosome [GO:0022626]; cytosolic small ribosomal subunit [GO:0022627]; nucleus [GO:0005634]; polysomal ribosome [GO:0042788]	chloroplast organization [GO:0009658]; endonucleolytic cleavage in ITS1 to separate SSU-rRNA from 5.8S rRNA and LSU-rRNA from tricistronic rRNA transcript (SSU-rRNA, 5.8S rRNA, LSU-rRNA) [GO:0000447]; endonucleolytic cleavage to generate mature 3'-end of SSU-rRNA from (SSU-rRNA, 5.8S rRNA, LSU-rRNA) [GO:0000461]; translation [GO:0006412]	structural constituent of ribosome [GO:0003735]		0	0	1	0	0	0	1	0	0	6.42784	0.295283	6.3106	3.74577	0.167773	3.74164	7.10001	0.0639192	7.24591	25613	8223800	4127900	185550	3384600	3177200	185500
LMPGGVNSPVR	Dimethyl (N-term)	P42799;Q42522	Q42522	At3g48730	GSA2	Glutamate-1-semialdehyde 2,1-aminomutase 2, chloroplastic	61	71	0	N	FNAAKNLMPGGV	1125.6	101.65	5.75759	2.08951e-05	5.39569	3.84493e-06	-0.0344793	0.593222	8	chloroplast [GO:0009507]; chloroplast envelope [GO:0009941]; chloroplast stroma [GO:0009570]; cytosol [GO:0005829]	chlorophyll biosynthetic process [GO:0015995]; porphyrin-containing compound biosynthetic process [GO:0006779]; protoporphyrinogen IX biosynthetic process [GO:0006782]	glutamate-1-semialdehyde 2,1-aminomutase activity [GO:0042286]; protein homodimerization activity [GO:0042803]; pyridoxal phosphate binding [GO:0030170]; transaminase activity [GO:0008483]		0	1	1	0	0	0	0	0	0	5.20036	-0.105713	5.4841	5.51218	-0.0148957	5.69074	5.47453	0.0171704	6.09792	66024	6803100	6029500	47949	3500100	2594600	24335
STGDEAYNDNGLVPR	Dimethyl (N-term)	Q9SFH9	Q9SFH9	At1g69740	HEMB1	Delta-aminolevulinic acid dehydratase 1, chloroplastic	189	203	0	N	PEALKNSTGDEA	1606.72	221.09	5.71716	2.08375e-05	5.16103	1.94778e-05	-0.384217	0.00508202	43	chloroplast [GO:0009507]; chloroplast stroma [GO:0009570]; cytosol [GO:0005829]; mitochondrion [GO:0005739]	chlorophyll biosynthetic process [GO:0015995]; heme biosynthetic process [GO:0006783]; porphyrin-containing compound biosynthetic process [GO:0006779]; protoporphyrinogen IX biosynthetic process [GO:0006782]	porphobilinogen synthase activity [GO:0004655]; zinc ion binding [GO:0008270]		0	1	1	0	0	0	0	0	0	4.91494	-0.492642	5.54972	5.02878	-0.334992	5.52743	5.53939	-0.325018	6.07434	341950	21644000	12988000	151020	11360000	8162700	155630
RFYIQPLSPTEAAAR	Dimethyl (N-term)	Q41932	Q41932	At4g05180	PSBQ2	Oxygen-evolving enhancer protein 3-2, chloroplastic	118	132	0	D	SLALKDRFYIQP	1718.91	144.18	5.71644	2.58703e-06	6.007	8.25705e-06	0.612809	0.00057184	14	apoplast [GO:0048046]; chloroplast [GO:0009507]; chloroplast stroma [GO:0009570]; chloroplast thylakoid [GO:0009534]; chloroplast thylakoid membrane [GO:0009535]; cytosol [GO:0005829]; extrinsic component of membrane [GO:0019898]; photosystem II oxygen evolving complex [GO:0009654]; thylakoid [GO:0009579]; thylakoid lumen [GO:0031977]	photosynthetic electron transport chain [GO:0009767]	calcium ion binding [GO:0005509]; electron transporter, transferring electrons within the cyclic electron transport pathway of photosynthesis activity [GO:0045156]		1	1	1	0	0	0	0	0	0	5.94037	0.554468	5.59138	6.32836	0.625494	5.8486	5.75226	0.658465	5.70935	39065	4474200	5735200	64636	7305800	8688400	43851
VLGEPIDER	Dimethyl (N-term)	P83483;P83484;Q9C5A9	P83483	At5g08670		ATP synthase subunit beta-3, mitochondrial	172	180	0	N	LGRIMNVLGEPI	1026.53	129.47	5.67435	0.0030319	5.91326	0.00228469	0.409776	0.0327396	7	mitochondrial proton-transporting ATP synthase complex, catalytic core F(1) [GO:0000275]	ATP synthesis coupled proton transport [GO:0015986]	ATPase activity [GO:0016887]; ATP binding [GO:0005524]; proton-transporting ATP synthase activity, rotational mechanism [GO:0046933]		0	0	0	0	0	1	0	0	0	5.20527	0.291364	5.09198	6.62125	0.528189	6.25673				74322	4515600	4174200	80184	6573500	7915800
RQEIDEDLHSR	Dimethyl (N-term)	P92974;P93028	P93028	At2g30110	UBA1	Ubiquitin-activating enzyme E1 1	70	80	0	N	AFGNSNRQEIDE	1396.67	66.262	5.65512	0.00246863	5.92986	0.00117207	0.445567	0.0118075	4	cytoplasm [GO:0005737]; cytosol [GO:0005829]; nucleus [GO:0005634]; peroxisome [GO:0005777]; plasma membrane [GO:0005886]; plasmodesma [GO:0009506]	cellular response to DNA damage stimulus [GO:0006974]; protein modification by small protein conjugation [GO:0032446]; protein ubiquitination [GO:0016567]; response to cadmium ion [GO:0046686]; response to other organism [GO:0051707]; ubiquitin-dependent protein catabolic process [GO:0006511]	ATP binding [GO:0005524]; ubiquitin activating enzyme activity [GO:0004839]; ubiquitin-protein transferase activity [GO:0004842]		0	0	1	0	0	0	1	1	0	5.39892	0.448712	5.12824	6.46079	0.442422	6.18199				58590	3324800	3703400	113520	10675000	11515000
GPMKGILDVCDAPLVSVDFR	Dimethyl (N-term)	P25857	P25857	At1g42970	GAPB	Glyceraldehyde-3-phosphate dehydrogenase GAPB, chloroplastic	351	370	0	N	FRKAANGPMKGI	2188.1	62.589	5.63322	8.08061e-05	5.0152	0.000135231	-0.431292	0.0248445	3	apoplast [GO:0048046]; chloroplast [GO:0009507]; chloroplast envelope [GO:0009941]; chloroplast membrane [GO:0031969]; chloroplast stroma [GO:0009570]; chloroplast thylakoid membrane [GO:0009535]; nucleus [GO:0005634]; stromule [GO:0010319]	glucose metabolic process [GO:0006006]; reductive pentose-phosphate cycle [GO:0019253]; response to cadmium ion [GO:0046686]; response to cold [GO:0009409]; response to light stimulus [GO:0009416]; response to sucrose [GO:0009744]	glyceraldehyde-3-phosphate dehydrogenase (NAD+) (phosphorylating) activity [GO:0004365]; glyceraldehyde-3-phosphate dehydrogenase (NADP+) (phosphorylating) activity [GO:0047100]; NAD binding [GO:0051287]; NADP binding [GO:0050661]		1	1	0	0	0	0	1	0	0				4.93262	-0.534487	5.63078	5.09779	-0.328096	5.63567	281	588430	0	22934	1568900	268300	21845
NLGWPYEPFQVPDDVKSHWSR	Dimethyl (N-term)	F4IW47;F4JBY2;Q8RWV0	Q8RWV0	At3g60750	TKL-1	Isoform of Q8RWV0, Transketolase	354	374	0	N	VEATRNNLGWPY	2556.22	142.31	5.57978	0.000116526	2.67569	0.000860602	-2.72026	4.97915e-06	12	chloroplast [GO:0009507]; chloroplast envelope [GO:0009941]; chloroplast stroma [GO:0009570]; cytosol [GO:0005829]; plastid [GO:0009536]	pentose-phosphate shunt [GO:0006098]; reductive pentose-phosphate cycle [GO:0019253]; response to cadmium ion [GO:0046686]	metal ion binding [GO:0046872]; transketolase activity [GO:0004802]		0	1	1	0	0	0	0	0	0	2.04191	-2.76676	4.98671	3.06492	-2.8065	6.03509	2.92024	-2.58751	5.71753	18696	1986100	216610	24660	4393600	635080	12584
YVSPELLEEQVETDPTVQFR	Dimethyl (N-term)	Q9LTX3;Q9LTX3-2	Q9LTX3	At5g49970	PPOX1	Isoform of Q9LTX3, Isoform 2 of Pyridoxine/pyridoxamine 5-phosphate oxidase 1, chloroplastic	313	332	0	N	SAMRVNYVSPEL	2378.16	141.97	5.57972	0.00150133	4.58187	0.00149577	-0.826986	0.0023464	14	chloroplast [GO:0009507]; cytosol [GO:0005829]; mitochondrion [GO:0005739]; plastid [GO:0009536]	NADH metabolic process [GO:0006734]; NADP metabolic process [GO:0006739]; pyridoxine biosynthetic process [GO:0008615]	FMN binding [GO:0010181]; metal ion binding [GO:0046872]; NADHX epimerase activity [GO:0052856]; NADPHX epimerase activity [GO:0052857]; pyridoxamine-phosphate oxidase activity [GO:0004733]		0	1	1	0	0	0	0	0	0	4.14012	-0.851943	5.17013	5.02361	-0.802028	5.98931				7162	1792100	448010	4769	1330000	238600	281
EVVESQGIR	Dimethyl (N-term)	A8MS79;F4K083;Q9LUB2	Q9LUB2	At5g48220	MIF21.11	Isoform of Q9LUB2, Aldolase-type TIM barrel family protein	5	13	0	N	VGMYQNEVVESQ	1015.53	126.62	5.5665	0.00323838	1.57738	0.00987076	-3.81826	0.000428635	7	chloroplast [GO:0009507]; chloroplast stroma [GO:0009570]; chloroplast thylakoid [GO:0009534]	tryptophan biosynthetic process [GO:0000162]	indole-3-glycerol-phosphate synthase activity [GO:0004425]; phosphoribosylanthranilate isomerase activity [GO:0004640]		0	1	0	0	0	0	0	0	0	1.27629	-3.52337	4.97773	1.87846	-4.11314	6.15526				30629	1444500	59709	39249	2853600	73926
QLMSKEVDVTKLDGEDR	Dimethyl (N-term);Oxidation (M)	Q9XIE2	Q9XIE2	At1g59870	ABCG36	ABC transporter G family member 36	84	100	0	N	DDVYGNQLMSKE	1977.97	108.96	5.55992	0.000117396	6.30267	6.28569e-05	0.913596	0.00196923	8	chloroplast [GO:0009507]; chloroplast envelope [GO:0009941]; integral component of membrane [GO:0016021]; mitochondrion [GO:0005739]; plasma membrane [GO:0005886]; vacuolar membrane [GO:0005774]	cadmium ion transport [GO:0015691]; cellular response to indolebutyric acid stimulus [GO:0071366]; defense response by callose deposition in cell wall [GO:0052544]; defense response to bacterium [GO:0042742]; defense response to fungus, incompatible interaction [GO:0009817]; indole glucosinolate catabolic process [GO:0042344]; negative regulation of defense response [GO:0031348]; response to absc…	ATPase activity [GO:0016887]; ATPase-coupled transmembrane transporter activity [GO:0042626]; ATP binding [GO:0005524]; cadmium ion transmembrane transporter activity [GO:0015086]		0	1	0	0	0	0	0	1	0	6.26861	0.95657	5.49009	6.33673	0.870621	5.62975				9037	576480	3955100	12789	1295800	2388200	0
AVATANILESSSQEVGGKPYYYLSVLTR	Dimethyl (N-term)	Q42029;Q42029-2	Q42029	At1g06680	PSBP1	Isoform of Q42029, Isoform 2 of Oxygen-evolving enhancer protein 2-1, chloroplastic	140	167	0	N	GGFDNNAVATAN	3015.56	169.7	5.51488	0.0571369	3.45068	0.130681	-1.88038	9.96758e-05	7	apoplast [GO:0048046]; chloroplast [GO:0009507]; chloroplast envelope [GO:0009941]; chloroplast stroma [GO:0009570]; chloroplast thylakoid [GO:0009534]; chloroplast thylakoid lumen [GO:0009543]; chloroplast thylakoid membrane [GO:0009535]; extracellular region [GO:0005576]; extrinsic component of membrane [GO:0019898]; photosystem II oxygen evolving complex [GO:0009654]; thylakoid [GO:0009579]; t…	defense response to bacterium [GO:0042742]; photosynthesis, light reaction [GO:0019684]	calcium ion binding [GO:0005509]; poly(U) RNA binding [GO:0008266]; protein domain specific binding [GO:0019904]		1	1	0	0	0	0	0	0	0	6.14115	-1.79161	8.11077	-1.19521	-1.70749	0.675954	5.40609	-2.14205	7.75791	8609	4515400	662630	39291	215960	30528	6218
TESSSYSSLPSQR	Dimethyl (N-term)	Q9C826	Q9C826	At1g52340	ABA2	Xanthoxin dehydrogenase	5	17	0	N	XXMSTNTESSSY	1427.65	202.03	5.51047	0.000148909	6.14607	7.5321e-05	0.819409	0.000270294	23	cytosol [GO:0005829]; nucleus [GO:0005634]	abscisic acid biosynthetic process [GO:0009688]; proline biosynthetic process [GO:0006561]; regulation of abscisic acid biosynthetic process [GO:0010115]; response to fructose [GO:0009750]; response to heat [GO:0009408]; response to water deprivation [GO:0009414]; sugar mediated signaling pathway [GO:0010182]	alcohol dehydrogenase (NAD+) activity [GO:0004022]; xanthoxin dehydrogenase activity [GO:0010301]		0	0	1	0	0	0	1	0	0	6.82571	0.853532	6.15027	6.05579	0.877029	5.34246	5.55671	0.727668	5.03868	8314	1413000	2192500	8348	1520900	1551200	42966
SGIHIALR	Dimethyl (N-term)	F4HU93;Q05431	Q05431	At1g07890	APX1	Isoform of Q05431, Ascorbate peroxidase 1	72	79	0	N	QAHGANSGIHIA	865.513	89.142	5.50046	0.00017933	8.04138	6.41644e-05	2.5728	9.92944e-05	7	cell wall [GO:0005618]; chloroplast [GO:0009507]; chloroplast stroma [GO:0009570]; cytosol [GO:0005829]; extracellular region [GO:0005576]; Golgi apparatus [GO:0005794]; plasma membrane [GO:0005886]; plasmodesma [GO:0009506]	cellular response to oxidative stress [GO:0034599]; embryo development ending in seed dormancy [GO:0009793]; hydrogen peroxide catabolic process [GO:0042744]; response to cadmium ion [GO:0046686]; response to heat [GO:0009408]; response to reactive oxygen species [GO:0000302]	heme binding [GO:0020037]; L-ascorbate peroxidase activity [GO:0016688]; metal ion binding [GO:0046872]; peroxidase activity [GO:0004601]		0	1	1	0	1	0	0	1	0	7.88627	2.59376	5.38745	8.19648	2.55183	5.61348				13620	842280	4617600	21447	1347700	6988600	0
SAFEPASMMAKCDPR	Dimethyl (N-term);2 Oxidation (M)	B9DFF8;B9DGT7;P29511;Q0WV25	P29511	At4g14960	TUBA6	Isoform of P29511, Tubulin alpha chain	294	308	0	N	VAEITNSAFEPA	1728.73	55.186	5.48632	1.39681e-05	5.83109	9.43623e-06	0.52863	0.00260206	7	cell wall [GO:0005618]; cytoplasm [GO:0005737]; cytosol [GO:0005829]; microtubule [GO:0005874]; nucleolus [GO:0005730]; plasma membrane [GO:0005886]; plasmodesma [GO:0009506]; tubulin complex [GO:0045298]; vacuole [GO:0005773]	cellular response to gravity [GO:0071258]; microtubule-based process [GO:0007017]; microtubule cytoskeleton organization [GO:0000226]; mitotic cell cycle [GO:0000278]	GTPase activity [GO:0003924]; GTP binding [GO:0005525]; structural constituent of cytoskeleton [GO:0005200]		0	0	1	0	0	0	0	1	1	5.87244	0.670026	5.38049	6.10538	0.491711	5.77734	5.51545	0.424152	5.30115	10255	872580	1383900	12664	1201200	1817400	37155
QTITDDTR	Dimethyl (N-term)	Q9LD57	Q9LD57	At3g12780	PGK1	Phosphoglycerate kinase 1, chloroplastic	109	116	0	N	VPLDDNQTITDD	948.451	121.67	5.44823	1.56053e-05	7.06294	1.60097e-06	1.7985	2.00603e-05	11	apoplast [GO:0048046]; cell wall [GO:0005618]; chloroplast [GO:0009507]; chloroplast envelope [GO:0009941]; chloroplast stroma [GO:0009570]; cytoplasm [GO:0005737]; cytosol [GO:0005829]; mitochondrion [GO:0005739]; nucleus [GO:0005634]; stromule [GO:0010319]; thylakoid [GO:0009579]	galactolipid biosynthetic process [GO:0019375]; gluconeogenesis [GO:0006094]; glycolytic process [GO:0006096]; positive regulation of oxidative phosphorylation [GO:1903862]; reductive pentose-phosphate cycle [GO:0019253]; response to cadmium ion [GO:0046686]; response to cold [GO:0009409]; thylakoid membrane organization [GO:0010027]	ADP binding [GO:0043531]; ATP binding [GO:0005524]; phosphoglycerate kinase activity [GO:0004618]; protein kinase activity [GO:0004672]		1	1	1	0	0	0	1	0	0	7.22496	1.68323	5.71978	7.09112	1.8231	5.43162	6.87274	1.88919	5.1933	32626	2537600	7588700	18310	1120900	3268100	51859
NISSLTIGER	Dimethyl (N-term)	A0A1P8AWR0;A0A1P8AWT7;B9DG18;F4HUL6;Q2V4M4;Q42547	Q42547	At1g20620	CAT3	Isoform of A0A1P8AWT7, Catalase 3	28	37	0	N	GAPVSNNISSLT	1088.58	144.47	5.40875	0.000812487	5.69604	0.000141925	0.352378	0.418431	14	apoplast [GO:0048046]; cell wall [GO:0005618]; chloroplast [GO:0009507]; chloroplast envelope [GO:0009941]; chloroplast stroma [GO:0009570]; cytoplasm [GO:0005737]; cytosol [GO:0005829]; cytosolic ribosome [GO:0022626]; mitochondrion [GO:0005739]; nucleus [GO:0005634]; peroxisome [GO:0005777]; plasma membrane [GO:0005886]; plasmodesma [GO:0009506]; vacuole [GO:0005773]	cellular response to nitrogen starvation [GO:0006995]; cellular response to phosphate starvation [GO:0016036]; cellular response to sulfate starvation [GO:0009970]; hydrogen peroxide catabolic process [GO:0042744]; response to cadmium ion [GO:0046686]; response to cold [GO:0009409]; response to hydrogen peroxide [GO:0042542]; response to light stimulus [GO:0009416]	catalase activity [GO:0004096]; cobalt ion binding [GO:0050897]; heme binding [GO:0020037]; mRNA binding [GO:0003729]		1	1	1	0	0	0	1	1	1	5.59343	-0.691303	6.45336	6.45741	1.0373	5.23692	5.03728	0.711138	4.53596	27942	3847300	4690400	59480	3488600	4627300	51848
EAAGETPSELSHSR	Dimethyl (N-term)	Q43307	Q43307	At1g32200	ATS1	Glycerol-3-phosphate acyltransferase, chloroplastic	83	96	0	N	ASIAFNEAAGET	1469.67	224.16	5.40394	1.64772e-05	2.167	0.000365028	-3.05198	2.37448e-05	18	chloroplast [GO:0009507]; chloroplast stroma [GO:0009570]; plastid [GO:0009536]	CDP-diacylglycerol biosynthetic process [GO:0016024]; phosphatidylglycerol biosynthetic process [GO:0006655]	glycerol-3-phosphate O-acyltransferase activity [GO:0004366]; sn-1-glycerol-3-phosphate C16:0-DCA-CoA acyl transferase activity [GO:0102420]		0	1	0	0	0	0	0	0	0	2.50878	-2.78037	5.47059	1.87586	-3.07103	5.11058	2.11634	-3.30455	5.63066	151070	7583500	788820	88244	5181700	440940	128760
ESVTSEKPTKTLPFR	Dimethyl (N-term)	Q9CAK8;Q9CAK8-2	Q9CAK8	At1g63970	ISPF	Isoform of Q9CAK8, Isoform 2 of 2-C-methyl-D-erythritol 2,4-cyclodiphosphate synthase, chloroplastic	62	76	0	N	SAVDVNESVTSE	1718.92	50.519	5.40347	0.0014295	5.09934	0.00127453	-0.110226	0.331762	2	chloroplast [GO:0009507]; chloroplast stroma [GO:0009570]	carotenoid biosynthetic process [GO:0016117]; chlorophyll biosynthetic process [GO:0015995]; isopentenyl diphosphate biosynthetic process, methylerythritol 4-phosphate pathway [GO:0019288]	2-C-methyl-D-erythritol 2,4-cyclodiphosphate synthase activity [GO:0008685]; metal ion binding [GO:0046872]		0	1	0	0	0	0	0	0	0	4.63482	-0.204389	5.01724				5.56386	-0.0160635	5.7897	91985	4392200	2786600			0	90594
GVPASTSDTDTETDTTSYGR	Dimethyl (N-term)	Q9SJE1	Q9SJE1	At1g08520	CHLD	Magnesium-chelatase subunit ChlD, chloroplastic	61	80	0	N	TVESPNGVPAST	2059.88	147.68	5.39322	8.21431e-06	5.82506	9.88098e-07	0.625395	0.0026312	17	chloroplast [GO:0009507]; chloroplast stroma [GO:0009570]; chloroplast thylakoid [GO:0009534]; extracellular region [GO:0005576]; magnesium chelatase complex [GO:0010007]	chlorophyll biosynthetic process [GO:0015995]; photosynthesis [GO:0015979]	ATP binding [GO:0005524]; magnesium chelatase activity [GO:0016851]		0	1	0	0	0	0	0	0	0	5.82862	0.751662	5.25484	5.82724	0.693625	5.29862	5.81932	0.430898	5.6262	18765	981150	1304600	15270	824650	1028500	18188
QMQTSFSEPR	Dimethyl (N-term)	B9DG17;F4J4W3;Q08682;Q8H173;Q8H173-2	Q08682	At1g72370	RPSaA	Isoform of Q08682, 40S ribosomal protein SA	115	124	0	N	PGTFTNQMQTSF	1209.54	183.43	5.39251	0.000118772	6.22878	9.7182e-05	1.13816	4.57916e-05	15	chloroplast [GO:0009507]; cytoplasm [GO:0005737]; cytosol [GO:0005829]; cytosolic ribosome [GO:0022626]; cytosolic small ribosomal subunit [GO:0022627]; nucleus [GO:0005634]; plasma membrane [GO:0005886]; plasmodesma [GO:0009506]; polysomal ribosome [GO:0042788]; small ribosomal subunit [GO:0015935]	cytoplasmic translation [GO:0002181]; response to osmotic stress [GO:0006970]; response to salt stress [GO:0009651]; ribosomal small subunit assembly [GO:0000028]; translation [GO:0006412]	mRNA binding [GO:0003729]; structural constituent of ribosome [GO:0003735]		0	1	1	0	0	0	1	1	0	5.41917	1.11876	4.79412	6.6504	1.17122	5.62961	6.61676	1.12449	5.7538	96265	3059600	5138500	124740	6493600	11476000	141520
GVKEDIPR	Dimethyl (N-term)	A0A1I9LNS4;Q9M1R2	Q9M1R2	At3g62120		Isoform of Q9M1R2, Class II aaRS and biotin synthetases superfamily protein	401	408	0	N	TVRRDNGVKEDI	912.503	68.224	5.3838	0.000969557	6.17972	0.000216029	0.966768	0.00217678	2	aminoacyl-tRNA synthetase multienzyme complex [GO:0017101]; cytoplasm [GO:0005737]; cytosol [GO:0005829]; plasmodesma [GO:0009506]	prolyl-tRNA aminoacylation [GO:0006433]	ATP binding [GO:0005524]; proline-tRNA ligase activity [GO:0004827]		0	0	1	0	0	0	0	0	0	6.41558	0.892773	5.70083	5.94386	1.04076	5.06677				8007	523580	918290	15049	551830	921900
EIDMLGLETYPGVKR	Dimethyl (N-term)	A8MQP1;F4JTV4;F4JTV5;O23255;Q9LK36	O23255	At4g13940	SAHH1	Adenosylhomocysteinase 2	309	323	0	N	IGHFDNEIDMLG	1719.89	167.88	5.36923	0.0416545	4.64867	0.0438749	-0.526616	0.00961056	24	cytosol [GO:0005829]; plasma membrane [GO:0005886]; plasmodesma [GO:0009506]; vacuolar membrane [GO:0005774]; vacuole [GO:0005773]	embryo development ending in seed dormancy [GO:0009793]; methylation-dependent chromatin silencing [GO:0006346]; one-carbon metabolic process [GO:0006730]; posttranscriptional gene silencing [GO:0016441]; S-adenosylmethionine cycle [GO:0033353]	adenosylhomocysteinase activity [GO:0004013]; copper ion binding [GO:0005507]		0	0	1	0	0	0	0	1	1	6.60329	-0.470819	7.25219				2.69405	-0.582412	3.48627	3945	2657800	2583900	0	6588200	792740	11112
RDEEETGANEDEDTGAQVAPIVR	Dimethyl (N-term)	Q8RWG8	Q8RWG8	At2g30060	RANBP1B	Ran-binding protein 1 homolog b	13	35	0	N	EPERENRDEEET	2500.13	159.73	5.36855	0.00111383	4.40239	0.00107421	-0.782323	0.000522833	7	cytoplasm [GO:0005737]; cytosol [GO:0005829]; nuclear pore [GO:0005643]; nucleus [GO:0005634]; peroxisome [GO:0005777]	intracellular transport [GO:0046907]; mRNA transport [GO:0051028]; positive regulation of GTPase activity [GO:0043547]; protein transport [GO:0015031]	Ran GTPase binding [GO:0008536]		0	0	1	0	0	0	1	0	0	4.92584	-0.910264	6.01413	5.0401	-0.748175	5.95195	3.24123	-0.68853	4.13956	9132	1109000	396280	5134	606590	266880	14095
GKTIEVNNTDAEGR	Dimethyl (N-term)	F4INR3;P30184;Q944P7	Q944P7	At4g30920	LAP2	Leucine aminopeptidase 2, chloroplastic	427	440	0	N	VLTASNGKTIEV	1502.73	138.73	5.32215	1.96028e-06	4.26636	8.39364e-06	-0.869661	0.000307951	11	chloroplast [GO:0009507]; chloroplast stroma [GO:0009570]; cytosol [GO:0005829]; plasma membrane [GO:0005886]; vacuole [GO:0005773]	leaf senescence [GO:0010150]	aminopeptidase activity [GO:0004177]; magnesium ion binding [GO:0000287]; manganese ion binding [GO:0030145]; metalloexopeptidase activity [GO:0008235]		0	1	1	0	0	0	0	1	1	4.41568	-0.826775	5.42048	4.29475	-0.792506	5.23819	4.08865	-0.989702	5.30777	186780	7003000	3290500	67896	2939800	1494800	106110
DLLKGSFELPR	Dimethyl (N-term)	F4K9K2;F4K9K4;Q8VZU2	Q8VZU2	At5g08080	SYP132	Isoform of Q8VZU2, Syntaxin of plants 132	3	13	0	N	XXXXMNDLLKGS	1273.7	83.314	5.31352	0.00538584	5.6007	0.00166836	0.470985	0.0215541	10	endomembrane system [GO:0012505]; integral component of membrane [GO:0016021]; plasma membrane [GO:0005886]; SNARE complex [GO:0031201]	exocytosis [GO:0006887]; intracellular protein transport [GO:0006886]; vesicle docking [GO:0048278]; vesicle fusion [GO:0006906]	SNAP receptor activity [GO:0005484]; SNARE binding [GO:0000149]		0	0	0	0	0	0	0	1	0	4.64302	0.560646	4.26035	4.86528	0.684688	4.34426	7.2938	0.16762	7.33594	4644	323490	437340	5334	347160	434290	818
LEKMASIDAQLR	Dimethyl (N-term)	Q3EAR4;Q5GM68	Q5GM68	At2g42600	PPC2	Phosphoenolpyruvate carboxylase 2	6	17	0	N	XMAARNLEKMAS	1373.73	121.04	5.31159	0.00264022	5.83977	0.00179427	0.714902	0.00624057	28	apoplast [GO:0048046]; chloroplast [GO:0009507]; cytosol [GO:0005829]; plasma membrane [GO:0005886]; plasmodesma [GO:0009506]	carbon fixation [GO:0015977]; leaf development [GO:0048366]; photosynthesis [GO:0015979]; tricarboxylic acid cycle [GO:0006099]	phosphoenolpyruvate carboxylase activity [GO:0008964]		1	1	1	0	0	0	0	1	0				6.4693	0.812145	5.82082	5.21025	0.617659	4.80236	0	9295100	10299000	231910	14934000	20286000	23931
NSEEANSKQQADVKTLIR	Dimethyl (N-term)	Q9C8X4	Q9C8X4	At1g36390		GrpE protein homolog	63	80	0	N	SAHQTNNSEEAN	2030.04	73.11	5.25778	0.000451436	0.764352	0.0152923	-4.30671	4.0267e-05	2	chloroplast [GO:0009507]; chloroplast envelope [GO:0009941]; chloroplast stroma [GO:0009570]; mitochondrial matrix [GO:0005759]	protein folding [GO:0006457]; response to heat [GO:0009408]	adenyl-nucleotide exchange factor activity [GO:0000774]; chaperone binding [GO:0051087]; copper ion binding [GO:0005507]; protein heterodimerization activity [GO:0046982]; protein homodimerization activity [GO:0042803]; unfolded protein binding [GO:0051082]		0	1	0	0	0	1	0	0	0				0.673887	-4.2169	5.05448	0.854816	-4.39653	5.46109			0	17631	1194500	53063	21122
ETAGAYKIAVTKR	Dimethyl (N-term)	F4IW47;F4JBY2;Q8RWV0	Q8RWV0	At3g60750	TKL-1	Isoform of Q8RWV0, Transketolase	575	587	0	N	RPADGNETAGAY	1406.79	124.45	5.22405	0.00129001	9.61254	0.000297044	4.57521	4.61008e-05	7	chloroplast [GO:0009507]; chloroplast envelope [GO:0009941]; chloroplast stroma [GO:0009570]; cytosol [GO:0005829]; plastid [GO:0009536]	pentose-phosphate shunt [GO:0006098]; reductive pentose-phosphate cycle [GO:0019253]; response to cadmium ion [GO:0046686]	metal ion binding [GO:0046872]; transketolase activity [GO:0004802]		0	1	1	0	0	0	0	0	0				10.1073	4.6931	5.57784	9.11777	4.45731	4.87026			0	2121	107520	3123900	1337
DESVCTMFGSR	Dimethyl (N-term)	A0A1P8AZ64;Q42472;Q42521;Q9LSH2;Q9ZPS3	Q42472	At1g65960	GAD2	Glutamate decarboxylase 2	10	20	0	N	TKTATNDESVCT	1287.52	182.71	5.20974	0.000213681	7.20814	4.34998e-05	2.19229	0.000373614	30	cytosol [GO:0005829]; nucleus [GO:0005634]	glutamate catabolic process [GO:0006538]; glutamate metabolic process [GO:0006536]; nitrogen compound metabolic process [GO:0006807]	calmodulin binding [GO:0005516]; glutamate decarboxylase activity [GO:0004351]; pyridoxal phosphate binding [GO:0030170]		0	0	1	0	0	0	1	0	0	7.22719	2.31403	5.09113				7.1891	2.07054	5.32834	39603	2238700	11273000	0	1692100	1727700	13485
DFGSEVIPGATSLGLR	Dimethyl (N-term)	P55228	P55228	At5g48300	APS1	Glucose-1-phosphate adenylyltransferase small subunit, chloroplastic	322	337	0	N	QFPGANDFGSEV	1617.84	123.26	5.16317	5.72371e-05	5.313	8.53021e-06	0.378073	0.0231688	34	apoplast [GO:0048046]; chloroplast [GO:0009507]; chloroplast stroma [GO:0009570]; heterotetrameric ADPG pyrophosphorylase complex [GO:0030931]; plastid [GO:0009536]	glycogen biosynthetic process [GO:0005978]; photoperiodism, flowering [GO:0048573]; starch biosynthetic process [GO:0019252]	ATP binding [GO:0005524]; glucose-1-phosphate adenylyltransferase activity [GO:0008878]		1	1	0	0	0	0	0	0	0	5.51725	0.272315	5.42298	5.03591	0.619717	4.71306	5.38584	0.242187	5.35348	1953	277440	808130	25137	1790500	2152600	8847
EELVPGATFTGKVR	Dimethyl (N-term)	F4JMU5;Q9SZD6	Q9SZD6	At4g29060	PETs	Isoform of Q9SZD6, Elongation factor Ts, mitochondrial	131	144	0	N	MPAVKNEELVPG	1502.81	68.277	5.16214	0.000405813	4.92325	0.000211894	-0.0680349	0.449125	3	chloroplast [GO:0009507]; chloroplast envelope [GO:0009941]; chloroplast ribosome [GO:0043253]; chloroplast stroma [GO:0009570]; mitochondrial matrix [GO:0005759]; plasma membrane [GO:0005886]	mitochondrial translational elongation [GO:0070125]; response to cadmium ion [GO:0046686]; translational elongation [GO:0006414]	mRNA binding [GO:0003729]; polysome binding [GO:1905538]; translation elongation factor activity [GO:0003746]; translation elongation factor binding [GO:0061770]		0	1	0	0	0	0	0	1	0	5.07188	-0.0980907	5.34801	4.77463	-0.037979	4.97627				13431	381560	317730	12398	285720	222410
GVYDKPLDLR	Dimethyl (N-term)	A0A1P8BAQ0;F4JX83;P81760;P81760-2	P81760	At5g53490	TL17	Isoform of P81760, Tetratricopeptide repeat (TPR)-like superfamily protein	120	129	0	N	TIGQANGVYDKP	1174.63	98.156	5.1174	0.000115118	4.15803	0.000313237	-0.683028	0.000310665	22	chloroplast thylakoid lumen [GO:0009543]				0	1	0	0	0	0	0	0	0	4.02626	-0.716085	5.19716	4.86522	-0.670803	5.56152	3.58259	-0.662196	4.59351	276760	13218000	6757700	120830	7685400	3627500	141190
DFSTLYAPLIR	Dimethyl (N-term)	A0A1P8ATD8;F4IVZ7;P10896;P10896-2;Q9AST9	P10896	At2g39730	RCA	Ribulose bisphosphate carboxylase/oxygenase activase, chloroplastic	286	296	0	N	IICTGNDFSTLY	1294.69	172.23	5.00482	0.00019624	5.98323	0.000250127	1.09703	0.00294339	14	apoplast [GO:0048046]; cell wall [GO:0005618]; chloroplast [GO:0009507]; chloroplast envelope [GO:0009941]; chloroplast stroma [GO:0009570]; chloroplast thylakoid membrane [GO:0009535]; Golgi apparatus [GO:0005794]; nucleus [GO:0005634]; plastoglobule [GO:0010287]; stromule [GO:0010319]; thylakoid [GO:0009579]	defense response to bacterium [GO:0042742]; leaf senescence [GO:0010150]; response to cold [GO:0009409]; response to jasmonic acid [GO:0009753]; response to light stimulus [GO:0009416]	ADP binding [GO:0043531]; ATP binding [GO:0005524]; enzyme regulator activity [GO:0030234]; ribulose-1,5-bisphosphate carboxylase/oxygenase activator activity [GO:0046863]		1	1	0	0	1	0	1	0	0	6.07012	1.17561	4.87687	5.04869	0.700976	4.5114	6.83088	1.41451	5.6262	12101	715300	1230100	1993	131660	66546	9319
TLSPLLSPSPASEVAAR	Dimethyl (N-term)	Q9FYH8	Q9FYH8	At1g30910		F17F8.22	4	20	0	N	XXXMENTLSPLL	1694.92	135.94	4.9655	0.000333952	4.27068	0.00038098	-0.524008	0.00847202	15			catalytic activity [GO:0003824]; molybdenum ion binding [GO:0030151]; pyridoxal phosphate binding [GO:0030170]		0	0	0	0	0	0	0	0	0	4.45285	-0.48905	5.1199	4.08852	-0.558967	4.8111				22352	2448200	1261600	24299	2317700	1269500
EIDMLGLETYPGVKR	Dimethyl (N-term);Oxidation (M)	A8MQP1;F4JTV4;F4JTV5;O23255;Q9LK36	O23255	At4g13940	SAHH1	Adenosylhomocysteinase 2	309	323	0	N	IGHFDNEIDMLG	1735.88	67.846	4.93307	0.0127837	4.33291	0.00876067	-0.416313	0.0430032	4	cytosol [GO:0005829]; plasma membrane [GO:0005886]; plasmodesma [GO:0009506]; vacuolar membrane [GO:0005774]; vacuole [GO:0005773]	embryo development ending in seed dormancy [GO:0009793]; methylation-dependent chromatin silencing [GO:0006346]; one-carbon metabolic process [GO:0006730]; posttranscriptional gene silencing [GO:0016441]; S-adenosylmethionine cycle [GO:0033353]	adenosylhomocysteinase activity [GO:0004013]; copper ion binding [GO:0005507]		0	0	1	0	0	0	0	1	1	2.51383	-0.258953	2.95081	4.21188	-0.220046	4.59563	6.27301	-0.769941	7.25278	11459	137230	115560	29282	811590	2084900	16861
EDEWGGEIGGETEADAGNGSAVSDPTWELKR	Dimethyl (N-term)	O82291	O82291	At2g35490	PAP3	Probable plastid-lipid-associated protein 3, chloroplastic	125	155	0	N	SDPPRNEDEWGG	3261.43	128.49	4.91259	0.00331643					10	chloroplast [GO:0009507]; chloroplast thylakoid [GO:0009534]; chloroplast thylakoid membrane [GO:0009535]; endoplasmic reticulum [GO:0005783]; plastid [GO:0009536]; plastoglobule [GO:0010287]; thylakoid [GO:0009579]				0	1	0	1	0	0	0	0	0				0.0820699	-4.14432	4.39001			5.43516	281	530160	0	4627	373540	4795	3692
AVGNLGLNSAYGDALKR	Dimethyl (N-term)	Q9LIB2	Q9LIB2	At3g29320	PHS1	Alpha-glucan phosphorylase 1	167	183	0	N	GRALSNAVGNLG	1717.91	84.874	4.87234	8.53551e-05	-0.701588	0.00890054	-5.39008	2.52314e-06	3	chloroplast [GO:0009507]; chloroplast stroma [GO:0009570]; cytoplasm [GO:0005737]; cytosol [GO:0005829]; plastid [GO:0009536]	glycogen catabolic process [GO:0005980]; response to temperature stimulus [GO:0009266]; response to water deprivation [GO:0009414]	1,4-alpha-oligoglucan phosphorylase activity [GO:0004645]; glycogen phosphorylase activity [GO:0008184]; linear malto-oligosaccharide phosphorylase activity [GO:0102250]; pyridoxal phosphate binding [GO:0030170]; SHG alpha-glucan phosphorylase activity [GO:0102499]		0	1	1	0	0	0	0	0	0	-0.980439	-5.24385	4.44146	-0.511198	-5.24193	4.8944	-0.613126	-5.68447	5.28116	8253	460890	11885	10329	608820	13898	30034
QLMSKEVDVTKLDGEDR	Dimethyl (N-term)	Q9XIE2	Q9XIE2	At1g59870	ABCG36	ABC transporter G family member 36	84	100	0	N	DDVYGNQLMSKE	1961.97	79.027	4.79152	0.000886701	5.2201	0.000746129	0.622537	0.00838625	4	chloroplast [GO:0009507]; chloroplast envelope [GO:0009941]; integral component of membrane [GO:0016021]; mitochondrion [GO:0005739]; plasma membrane [GO:0005886]; vacuolar membrane [GO:0005774]	cadmium ion transport [GO:0015691]; cellular response to indolebutyric acid stimulus [GO:0071366]; defense response by callose deposition in cell wall [GO:0052544]; defense response to bacterium [GO:0042742]; defense response to fungus, incompatible interaction [GO:0009817]; indole glucosinolate catabolic process [GO:0042344]; negative regulation of defense response [GO:0031348]; response to absc…	ATPase activity [GO:0016887]; ATPase-coupled transmembrane transporter activity [GO:0042626]; ATP binding [GO:0005524]; cadmium ion transmembrane transporter activity [GO:0015086]		0	1	0	0	0	0	0	1	0	5.59016	0.712416	5.05582				4.85004	0.532657	4.52722	24318	857470	1181300			0	29101
DKVTKAVITVPAYFNDSQR	Dimethyl (N-term)	Q9LTX9;Q9LTX9-2;Q9STW6	Q9STW6	At4g24280	HSP70-6	Heat shock 70 kDa protein 6, chloroplastic	209	227	0	N	ASRFLNDKVTKA	2151.13	114.21	4.78923	8.61497e-05	3.63117	0.00132604	-1.04489	0.0141083	9	chloroplast [GO:0009507]; chloroplast envelope [GO:0009941]; chloroplast stroma [GO:0009570]; cytoplasm [GO:0005737]; cytosol [GO:0005829]; mitochondrion [GO:0005739]; nucleus [GO:0005634]; thylakoid [GO:0009579]	cellular response to unfolded protein [GO:0034620]; chaperone cofactor-dependent protein refolding [GO:0051085]; protein refolding [GO:0042026]; protein targeting to chloroplast [GO:0045036]; response to cadmium ion [GO:0046686]; response to cold [GO:0009409]; response to heat [GO:0009408]; response to unfolded protein [GO:0006986]; viral process [GO:0016032]	ATPase activity [GO:0016887]; ATPase activity, coupled [GO:0042623]; ATP binding [GO:0005524]; heat shock protein binding [GO:0031072]; misfolded protein binding [GO:0051787]; protein folding chaperone [GO:0044183]; unfolded protein binding [GO:0051082]		0	1	1	0	0	0	1	0	0	4.30494	-0.626891	5.10992	3.95184	-0.820225	4.93569	2.63673	-1.68756	4.32207	7563	507210	244070	11071	530450	220080	32542
VKDDEDDDDDDEEEEDDDAQGVSGSSKQSR	Dimethyl (N-term)	A0A1I9LR04;Q94JX9	Q94JX9	At3g49470		Isoform of Q94JX9, Nascent polypeptide-associated complex subunit alpha-like protein 2	42	71	0	D	EPIVEDVKDDED	3328.27	181.92	4.73881	0.0014988					3	cytosol [GO:0005829]; nascent polypeptide-associated complex [GO:0005854]	protein transport [GO:0015031]			0	0	1	0	0	0	0	0	0			3.54949			5.26972	0.419902	-4.7675	5.39721	3254	119880	1766	3083	242150	2455	3427
AVPVSEDELYGFKR	Dimethyl (N-term)	F4IWK4;Q93Z74	Q93Z74	At3g27570		Isoform of F4IWK4, AT3g27570/MMJ24_12	11	24	0	N	VAENVNAVPVSE	1608.81	67.275	4.73845	0.00010366	4.83396	4.66422e-05	0.279325	0.00957174	4	integral component of membrane [GO:0016021]				0	0	0	0	0	0	0	0	0	4.74876	0.215636	4.71113	4.46544	0.311501	4.31759	5.28768	0.310839	5.18664	17523	634350	615180	11167	386150	456600	14638
REVTIVNTGTVLQVGDGIAR	Dimethyl (N-term)	P56757	P56757	AtCg00120	atpA	ATP synthase subunit alpha, chloroplastic	22	41	0	N	RIEQYNREVTIV	2097.15	284.65	4.68856	0.0010942	6.55855	0.000138449	1.9904	1.1e-05	28	chloroplast [GO:0009507]; chloroplast thylakoid [GO:0009534]; chloroplast thylakoid membrane [GO:0009535]; cytosol [GO:0005829]; mitochondrion [GO:0005739]; plastid [GO:0009536]; plastoglobule [GO:0010287]; proton-transporting ATP synthase complex, catalytic core F(1) [GO:0045261]; stromule [GO:0010319]; thylakoid [GO:0009579]; thylakoid lumen [GO:0031977]	ATP synthesis coupled proton transport [GO:0015986]; defense response to bacterium [GO:0042742]; response to cold [GO:0009409]	ATP binding [GO:0005524]; proton-transporting ATP synthase activity, rotational mechanism [GO:0046933]; zinc ion binding [GO:0008270]		0	1	1	0	0	0	0	0	0	5.77549	2.09362	3.85161	6.4812	1.92719	4.5357	7.41897	1.9504	5.67837	213630	8960000	30647000	39486	1378800	4196500	64624
AVVEKLNGNTVEGR	Dimethyl (N-term)	Q8VYM4	Q8VYM4	At3g52150	PSRP2	30S ribosomal protein 2, chloroplastic	132	145	0	N	SVEDANAVVEKL	1484.79	135.47	4.66946	3.98755e-05					8	chloroplast [GO:0009507]; chloroplast envelope [GO:0009941]; chloroplast stroma [GO:0009570]; chloroplast thylakoid membrane [GO:0009535]; cytosol [GO:0005829]; ribonucleoprotein complex [GO:1990904]; ribosome [GO:0005840]; thylakoid [GO:0009579]	chloroplast rRNA processing [GO:1901259]; negative regulation of response to salt stress [GO:1901001]; negative regulation of response to water deprivation [GO:0080148]; regulation of RNA metabolic process [GO:0051252]; regulation of seed germination [GO:0010029]; regulation of seedling development [GO:1900140]; response to cold [GO:0009409]; response to salt stress [GO:0009651]; response to wate…	mRNA binding [GO:0003729]; RNA binding [GO:0003723]; rRNA binding [GO:0019843]; single-stranded DNA binding [GO:0003697]		0	1	1	0	0	0	0	0	0	-2.53537	-6.79912	4.44178			5.02117			4.54543	221100	5716000	16211	202130	6379400	10259	51882
GYAKKIDCGSACVAR	Dimethyl (N-term)	F4I0N7;P46689	P46689	At1g75750	GASA1	Isoform of P46689, GAST1 protein homolog 1	32	46	0	N	NSQKKNGYAKKI	1654.79	102.65	4.66347	0.000454073	6.24251	0.000233022	1.76578	0.000348553	5	cell wall [GO:0005618]; extracellular region [GO:0005576]; mitochondrion [GO:0005739]; plant-type cell wall [GO:0009505]	gibberellic acid mediated signaling pathway [GO:0009740]; response to abscisic acid [GO:0009737]; response to brassinosteroid [GO:0009741]; response to gibberellin [GO:0009739]; unidimensional cell growth [GO:0009826]			1	0	0	0	0	0	0	0	0				6.49372	1.82113	4.83627	5.9913	1.71043	4.49068	0	281	65245	34348	1440200	4142100	25897
SVGGVATEINAVNYVSPR	Dimethyl (N-term)	P56778	P56778	AtCg00280	psbC	Photosystem II CP43 reaction center protein	406	423	0	N	PLGSLNSVGGVA	1831.94	246.5	4.63871	0.000704604	6.41931	0.000187668	1.94857	2.62954e-05	38	chloroplast [GO:0009507]; chloroplast stromal thylakoid [GO:0009533]; chloroplast thylakoid [GO:0009534]; chloroplast thylakoid membrane [GO:0009535]; integral component of membrane [GO:0016021]; photosystem II reaction center [GO:0009539]; plastid [GO:0009536]; plastoglobule [GO:0010287]; thylakoid [GO:0009579]	photosynthetic electron transport in photosystem II [GO:0009772]; protein-chromophore linkage [GO:0018298]	chlorophyll binding [GO:0016168]; electron transporter, transferring electrons within the cyclic electron transport pathway of photosynthesis activity [GO:0045156]; metal ion binding [GO:0046872]		0	1	0	0	0	0	0	0	0	5.50634	1.78564	3.89874	6.48247	2.05671	4.5418	7.26911	2.00336	5.47558	31587	975770	2602900	46882	3427600	14659000	78623
GIVDLVEHTSNR	Dimethyl (N-term)	F4J3Q1	F4J3Q1	At3g04480		Endoribonuclease	285	296	0	N	TRQRDNGIVDLV	1338.69	122.39	4.63789	0.00134173	3.19079	0.00325357	-1.26329	3.32795e-05	7		peptidyl-diphthamide biosynthetic process from peptidyl-histidine [GO:0017183]	diphthine-ammonia ligase activity [GO:0017178]		0	0	0	0	0	0	0	0	0	2.34736	-1.30787	3.83326	4.31407	-1.2437	5.72138	2.91093	-1.23832	4.35903	13191	364880	134670	11462	487360	133310	7195
AIGNLNLQGPYADALR	Dimethyl (N-term)	Q9SD76	Q9SD76	At3g46970	PHS2	Alpha-glucan phosphorylase 2, cytosolic	101	116	0	N	GRALTNAIGNLN	1684.89	152.14	4.63453	0.00102741	2.50313	0.00124429	-1.94466	0.000630946	14	chloroplast [GO:0009507]; cytoplasm [GO:0005737]; cytosol [GO:0005829]	glycogen catabolic process [GO:0005980]; response to cadmium ion [GO:0046686]; response to water deprivation [GO:0009414]	1,4-alpha-oligoglucan phosphorylase activity [GO:0004645]; glycogen phosphorylase activity [GO:0008184]; linear malto-oligosaccharide phosphorylase activity [GO:0102250]; pyridoxal phosphate binding [GO:0030170]; SHG alpha-glucan phosphorylase activity [GO:0102499]		0	1	1	0	0	0	0	0	0				2.66182	-2.08379	4.90927	2.34444	-1.80553	4.35979	281	582330	0	4716	372760	28000	2769
DSVTKSKFDNLYGCR	Dimethyl (N-term)	A8MQP1;F4JTV4;F4JTV5;O23255;Q9LK36	O23255	At4g13940	SAHH1	Adenosylhomocysteinase 2	186	200	0	N	PAINVNDSVTKS	1788.85	137.93	4.6278	0.000256236	4.58876	4.09149e-05	0.187438	0.242252	34	cytosol [GO:0005829]; plasma membrane [GO:0005886]; plasmodesma [GO:0009506]; vacuolar membrane [GO:0005774]; vacuole [GO:0005773]	embryo development ending in seed dormancy [GO:0009793]; methylation-dependent chromatin silencing [GO:0006346]; one-carbon metabolic process [GO:0006730]; posttranscriptional gene silencing [GO:0016441]; S-adenosylmethionine cycle [GO:0033353]	adenosylhomocysteinase activity [GO:0004013]; copper ion binding [GO:0005507]		0	0	1	0	0	0	0	1	1	4.3826	0.41527	4.37129	4.36246	0.296182	4.22993	5.02123	-0.149138	5.28218	579110	17548000	16192000	710460	19888000	19110000	665670
ESPSELSDTELDR	Dimethyl (N-term)	A0A1P8B6U8;Q6NPM8	A0A1P8B6U8			Isoform of Q6NPM8, Inositol monophosphatase family protein	102	114	0	N	RPNISNESPSEL	1476.66	201.56	4.61421	2.64905e-06	4.66801	5.27627e-06	0.305665	0.00635292	36					0	0	0	0	0	0	0	0	0	4.54357	0.352163	4.53915	4.83422	0.299698	4.69818	4.62625	0.265135	4.60528	181840	5180400	5601100	245540	8349700	8834500	94986
GVDSLSSGVDALQISDR	Dimethyl (N-term)	Q9FJH6	Q9FJH6	At5g60790	ABCF1	ABC transporter F family member 1	38	54	0	N	AATSSNGVDSLS	1717.85	200.16	4.60343	0.000586958	4.57538	0.000169567	0.155794	0.156824	22	plasma membrane [GO:0005886]; plastid [GO:0009536]		ATPase activity [GO:0016887]; ATP binding [GO:0005524]		0	0	0	0	0	0	0	1	0	4.5876	0.301978	4.46367	3.97255	0.194914	3.9413	5.166	-0.0295091	5.4053	24930	799910	831140	12300	924450	824970	20705
DAFGTAHR	Dimethyl (N-term)	F4I3L1;P50318;Q9LD57;Q9SAJ4	Q9LD57	At3g12780	PGK1	Phosphoglycerate kinase 1, chloroplastic	223	230	0	N	ADLYVNDAFGTA	873.409	108.7	4.59476	0.00117875	5.93662	0.000589515	1.19716	0.000259622	12	apoplast [GO:0048046]; cell wall [GO:0005618]; chloroplast [GO:0009507]; chloroplast envelope [GO:0009941]; chloroplast stroma [GO:0009570]; cytoplasm [GO:0005737]; cytosol [GO:0005829]; mitochondrion [GO:0005739]; nucleus [GO:0005634]; stromule [GO:0010319]; thylakoid [GO:0009579]	galactolipid biosynthetic process [GO:0019375]; gluconeogenesis [GO:0006094]; glycolytic process [GO:0006096]; positive regulation of oxidative phosphorylation [GO:1903862]; reductive pentose-phosphate cycle [GO:0019253]; response to cadmium ion [GO:0046686]; response to cold [GO:0009409]; thylakoid membrane organization [GO:0010027]	ADP binding [GO:0043531]; ATP binding [GO:0005524]; phosphoglycerate kinase activity [GO:0004618]; protein kinase activity [GO:0004672]		1	1	1	0	0	0	1	0	0	6.74876	0.998302	4.83079	6.43417	1.33002	5.3799	4.62692	1.26316	3.57359	118720	5921500	11932000	210010	11284000	25576000	9131
SEVSALLGR	Dimethyl (N-term)	P19366;P83483;P83484;Q9C5A9	Q9C5A9	At5g08680		ATP synthase subunit beta-3, mitochondrial	283	291	0	G	RFTQANSEVSAL	930.513	141.93	4.58764	0.000520869	4.96339	0.000202927	0.540912	0.00205881	11	mitochondrial proton-transporting ATP synthase complex [GO:0005753]; mitochondrial proton-transporting ATP synthase complex, catalytic core F(1) [GO:0000275]; mitochondrion [GO:0005739]; plasma membrane [GO:0005886]; proton-transporting ATP synthase complex, catalytic core F(1) [GO:0045261]	mitochondrial ATP synthesis coupled proton transport [GO:0042776]; response to cadmium ion [GO:0046686]	ATPase activity [GO:0016887]; ATP binding [GO:0005524]; copper ion binding [GO:0005507]; proton-transporting ATP synthase activity, rotational mechanism [GO:0046933]		0	0	0	0	0	1	0	1	0	4.18897	0.592509	3.77457	5.19212	0.407707	4.89204	5.50908	0.62252	5.09631	23060	1349400	1530600	182120	6092900	6536200	80102
QVQHSIVDMRPQQR	Dimethyl (N-term);Oxidation (M)	Q9ZUX0	Q9ZUX0	At2g27680		At2g27680/F15K20.22	219	232	0	N	IPVVSNQVQHSI	1736.87	100.54	4.57786	0.00844345	4.01923	0.0058328	-0.387795	0.0196702	6	chloroplast [GO:0009507]; chloroplast envelope [GO:0009941]; chloroplast stroma [GO:0009570]; peroxisome [GO:0005777]				0	1	0	0	0	0	0	0	0	4.72075	-0.432045	5.33082	3.31771	-0.343544	3.82491				58078	2405300	1525400	41389	1492900	821850
DESVCTMFGSR	Dimethyl (N-term);Oxidation (M)	A0A1P8AZ64;Q42472;Q42521;Q9LSH2;Q9ZPS3	Q42472	At1g65960	GAD2	Glutamate decarboxylase 2	10	20	0	N	TKTATNDESVCT	1303.52	132.78	4.54223	0.00488339	6.47587	0.000968723	2.11747	4.92755e-06	43	cytosol [GO:0005829]; nucleus [GO:0005634]	glutamate catabolic process [GO:0006538]; glutamate metabolic process [GO:0006536]; nitrogen compound metabolic process [GO:0006807]	calmodulin binding [GO:0005516]; glutamate decarboxylase activity [GO:0004351]; pyridoxal phosphate binding [GO:0030170]		0	0	1	0	0	0	1	0	0	7.1877	2.16758	5.19817	4.80779	2.09031	2.88114	7.43211	2.09452	5.54737	17322	1625600	7299600	6726	1042700	3790500	3628
EAENIAVVEKPLKSDR	Dimethyl (N-term)	A0A1P8B0K2;A0A1P8B0L6;O04196	O04196	At2g39930	ISA1	Isoform of O04196, Isoamylase 1	51	66	0	N	KDRRSNEAENIA	1796.96	118.47	4.48927	0.000488624					7	chloroplast [GO:0009507]; chloroplast isoamylase complex [GO:0010368]	amylopectin biosynthetic process [GO:0010021]; starch biosynthetic process [GO:0019252]; starch catabolic process [GO:0005983]	isoamylase activity [GO:0019156]		0	1	0	0	0	0	0	0	0			5.18267			3.81994	-1.62983	-5.88526	4.46519	16323	1295000	0	16723	732910	0	18443
ATLTNEKEVDAHPIR	Dimethyl (N-term)	Q9ASR1;Q9ASR1-2	Q9ASR1-2	At1g56070	LOS1	Elongation factor 2	465	479	0	N	QFITKNATLTNE	1692.88	98.507	4.46796	9.11468e-05	5.34535	2.12687e-05	0.966245	0.000269273	8					0	0	0	0	0	0	0	0	0	5.2306	1.07286	4.28155	5.74795	0.994099	4.9175	5.05751	0.831779	4.20484	93033	1805900	3144400	54082	1981100	3163200	42097
DIDLLHPPPELEKR	Dimethyl (N-term)	Q8L953	Q8L953	At5g47930	RPS27D	40S ribosomal protein S27-3	6	19	0	N	XMVLQNDIDLLH	1670.9	74.678	4.4655	0.000950118	4.39152	0.000196333	0.212723	0.259954	6	cytosolic ribosome [GO:0022626]; cytosolic small ribosomal subunit [GO:0022627]; plasma membrane [GO:0005886]; plastid [GO:0009536]	ribosomal small subunit assembly [GO:0000028]; translation [GO:0006412]	metal ion binding [GO:0046872]; RNA binding [GO:0003723]; structural constituent of ribosome [GO:0003735]		0	0	0	0	0	0	0	1	0				4.48127	0.431382	4.21348	4.30177	-0.00593589	4.71753			0	1605	101710	106090	14138
NVPLSDIEGTGPEGR	Dimethyl (N-term)	Q5M729	Q5M729	At1g54220		Dihydrolipoyllysine-residue acetyltransferase component 3 of pyruvate dehydrogenase complex, mitochondrial	261	275	0	N	KLAEDNNVPLSD	1539.75	124.3	4.45818	0.00902202	4.82729	0.00508799	0.563019	0.00855389	13	cytoplasm [GO:0005737]; mitochondrial matrix [GO:0005759]; mitochondrion [GO:0005739]; nucleus [GO:0005634]; pyruvate dehydrogenase complex [GO:0045254]	glycolytic process [GO:0006096]	acetyltransferase activity [GO:0016407]; dihydrolipoyllysine-residue acetyltransferase activity [GO:0004742]; lipoic acid binding [GO:0031405]		0	0	0	0	0	1	1	0	0	4.02395	0.49971	3.70231				5.63063	0.626328	5.21404	28434	1816600	839820	281	1289600	0	5643
IAIGGVQEEVYHPNALR	Dimethyl (N-term)	Q41963	Q41963	At3g26520	TIP1-2	Aquaporin TIP1-2	6	22	0	N	XMPTRNIAIGGV	1864.98	153.63	4.45043	2.81378e-05	6.56062	8.80192e-07	2.33018	0.000181555	24	chloroplast [GO:0009507]; columella [GO:0043674]; cytosol [GO:0005829]; endoplasmic reticulum [GO:0005783]; Golgi apparatus [GO:0005794]; integral component of membrane [GO:0016021]; plasma membrane [GO:0005886]; vacuolar membrane [GO:0005774]; vacuole [GO:0005773]	defense response to bacterium [GO:0042742]; hydrogen peroxide transmembrane transport [GO:0080170]; water homeostasis [GO:0030104]	water channel activity [GO:0015250]		0	1	1	1	1	0	0	1	1	6.53162	2.47977	4.2901	6.65098	2.59198	4.31385	6.49926	1.9188	4.74735	120320	4256500	16685000	139100	3440200	15049000	122850
AVTQSSSQATFPAAMQR	Dimethyl (N-term)	Q9C666	Q9C666	At1g26220		Acyl-CoA N-acyltransferases (NAT) superfamily protein	25	41	0	N	TLNPQNAVTQSS	1779.86	159.12	4.44444	0.000580681	3.55167	7.17705e-05	-0.70895	0.0270992	4	chloroplast [GO:0009507]	melatonin biosynthetic process [GO:0030187]	aralkylamine N-acetyltransferase activity [GO:0004059]		0	1	0	0	0	0	0	0	0	3.73572	-0.549404	4.46311	3.7504	-1.23404	5.14814	3.16889	-0.343407	3.72209	2406	94254	49649	2533	619590	76193	6821
SIPSSLTR	Dimethyl (N-term)	B3H5Y8;Q94B78	Q94B78	At4g33010	GLDP1	Glycine dehydrogenase (decarboxylating) 1, mitochondrial	528	535	0	N	APEVQNSIPSSL	859.476	90.37	4.44069	0.00151834	3.56467	0.00128194	-0.719951	0.00353127	6	apoplast [GO:0048046]; chloroplast [GO:0009507]; chloroplast envelope [GO:0009941]; chloroplast stroma [GO:0009570]; chloroplast thylakoid [GO:0009534]; cytosol [GO:0005829]; glycine cleavage complex [GO:0005960]; mitochondrion [GO:0005739]; plasma membrane [GO:0005886]	glycine catabolic process [GO:0006546]; glycine decarboxylation via glycine cleavage system [GO:0019464]; response to cadmium ion [GO:0046686]	glycine binding [GO:0016594]; glycine dehydrogenase (decarboxylating) activity [GO:0004375]; pyridoxal phosphate binding [GO:0030170]		1	1	1	0	0	1	0	1	0	3.26682	-0.751401	4.12058				3.86252	-0.688502	4.7608	181600	4605400	2230200			0	129480
EEIVQFACTR	Dimethyl (N-term)	O48646	O48646	At4g11600	GPX6	Probable phospholipid hydroperoxide glutathione peroxidase 6, mitochondrial	146	155	0	N	QEPGTNEEIVQF	1251.59	110.14	4.43756	0.000311756	2.65471	0.00284777	-1.59613	0.00142966	5	chloroplast [GO:0009507]; cytosol [GO:0005829]; mitochondrion [GO:0005739]; plasma membrane [GO:0005886]	response to cadmium ion [GO:0046686]; response to oxidative stress [GO:0006979]	glutathione peroxidase activity [GO:0004602]; peroxidase activity [GO:0004601]; phospholipid-hydroperoxide glutathione peroxidase activity [GO:0047066]		0	1	1	0	0	1	0	1	0				2.96271	-1.43179	4.55814	2.34672	-1.76048	4.31697			0	26418	1175300	297420	37875
VNDSVTKSKFDNLYGCR	Dimethyl (N-term)	A8MQP1;F4JTV4;F4JTV5;O23255;Q9LK36	O23255	At4g13940	SAHH1	Adenosylhomocysteinase 2	184	200	0	N	LFPAINVNDSVT	2001.96	77.912	4.42755	0.0108836	2.65285	0.0151509	-1.58078	0.000900067	4	cytosol [GO:0005829]; plasma membrane [GO:0005886]; plasmodesma [GO:0009506]; vacuolar membrane [GO:0005774]; vacuole [GO:0005773]	embryo development ending in seed dormancy [GO:0009793]; methylation-dependent chromatin silencing [GO:0006346]; one-carbon metabolic process [GO:0006730]; posttranscriptional gene silencing [GO:0016441]; S-adenosylmethionine cycle [GO:0033353]	adenosylhomocysteinase activity [GO:0004013]; copper ion binding [GO:0005507]		0	0	1	0	0	0	0	1	1	1.96858	-1.46158	3.60817				3.33712	-1.69999	5.24693	23220	1053300	221510			0	22248
FRLLEELER	Dimethyl (N-term)	F4I6V2;F4J6Z1;Q93YP0;Q9SJ44;Q9SJ44-2;Q9SJ44-3;Q9SVD7;Q9SVD7-2	Q9SJ44	At2g36060	UEV1C	Isoform of Q9SJ44, Isoform 3 of Ubiquitin-conjugating enzyme E2 variant 1C	15	23	0	N	VVVPRNFRLLEE	1203.66	102.95	4.4256	0.000103269	4.91536	4.20224e-05	0.673609	0.0109694	11	cytosol [GO:0005829]; endoplasmic reticulum [GO:0005783]; nucleus [GO:0005634]; UBC13-MMS2 complex [GO:0031372]	postreplication repair [GO:0006301]; protein K63-linked ubiquitination [GO:0070534]	ubiquitin conjugating enzyme activity [GO:0061631]		0	0	1	1	0	0	1	0	0	4.96772	0.361139	4.78465	4.48046	0.655621	3.98846	5.29791	1.00407	4.50369	3290	344070	183300	3661	198140	268840	4516
GLGFGDGYVEVLAATQTPGESGKR	Dimethyl (N-term)	P55229;Q9SIK1	Q9SIK1	At2g21590		Glucose-1-phosphate adenylyltransferase large subunit 1, chloroplastic	162	185	0	N	RAYNSNGLGFGD	2408.2	146.06	4.41631	0.00423838	5.20745	0.00155172	0.944436	0.00166158	17	chloroplast [GO:0009507]; glucose-1-phosphate adenylyltransferase complex [GO:0010170]	glycogen biosynthetic process [GO:0005978]; starch biosynthetic process [GO:0019252]	ATP binding [GO:0005524]; glucose-1-phosphate adenylyltransferase activity [GO:0008878]		0	1	0	0	0	0	0	0	0	4.68714	0.973792	3.89142				5.72777	0.91508	4.94119	23776	466180	856370	0	248750	397750	132530
AVEAVKTLR	Dimethyl (N-term)	O04499	O04499	At1g09780	PGM1	2,3-bisphosphoglycerate-independent phosphoglycerate mutase 1	239	247	0	N	PHKFKNAVEAVK	985.592	77.192	4.39753	0.000998951	1.12661	0.0655443	-3.14819	0.00125832	5	chloroplast [GO:0009507]; cytosol [GO:0005829]; extracellular region [GO:0005576]; mitochondrial envelope [GO:0005740]; plasma membrane [GO:0005886]; plasmodesma [GO:0009506]	cellular carbohydrate metabolic process [GO:0044262]; glucose catabolic process [GO:0006007]; glycolytic process [GO:0006096]; pollen development [GO:0009555]; response to cadmium ion [GO:0046686]; response to cold [GO:0009409]; stomatal movement [GO:0010118]	2,3-bisphosphoglycerate-independent phosphoglycerate mutase activity [GO:0046537]; manganese ion binding [GO:0030145]		0	1	1	0	0	0	0	1	0	1.66857	-2.77907	4.65174				0.584651	-3.51731	4.14332	42404	1125900	137120			0	87744
EPEHEHRDEEEAGANEDEDTGAQVAPIVR	Dimethyl (N-term)	Q9LMK7	Q9LMK7	At1g07140	RANBP1A	Ran-binding protein 1 homolog a	5	33	0	N	XXMATNEPEHEH	3228.42	168.35	4.39612	0.000888266	5.18595	0.000208154	0.973633	0.000161064	6	cytoplasm [GO:0005737]; cytosol [GO:0005829]; extracellular region [GO:0005576]; nuclear pore [GO:0005643]; nucleus [GO:0005634]	intracellular transport [GO:0046907]; mRNA transport [GO:0051028]; positive regulation of GTPase activity [GO:0043547]; protein transport [GO:0015031]	Ran GTPase binding [GO:0008536]		0	0	1	0	0	0	1	0	0	5.2323	0.88898	4.52133	4.43606	1.06732	3.53237	5.88948	0.964596	5.13466	5000	379020	292020	4099	406780	211470	2672
GAFDVGVLDSSSYR	Dimethyl (N-term)	Q93Z53	Q93Z53	At1g32440	PKP3	Plastidial pyruvate kinase 3, chloroplastic	73	86	0	N	KAYAENGAFDVG	1471.69	106.49	4.38507	8.66898e-05	4.2493	6.38047e-05	0.0303476	0.622958	23	chloroplast [GO:0009507]; chloroplast stroma [GO:0009570]; cytoplasm [GO:0005737]	glycolytic process [GO:0006096]; seed maturation [GO:0010431]	ATP binding [GO:0005524]; kinase activity [GO:0016301]; magnesium ion binding [GO:0000287]; potassium ion binding [GO:0030955]; pyruvate kinase activity [GO:0004743]		0	1	0	0	0	0	0	0	0	3.85039	0.0197814	3.97186	4.6469	0.0845214	4.70975	4.25062	-0.0132601	4.47361	88960	2495700	2153300	50721	1629800	1996700	68265
KIGDDVDKEAPLSR	Dimethyl (N-term)	O81014	O81014	At2g26930	ISPE	4-diphosphocytidyl-2-C-methyl-D-erythritol kinase, chloroplastic	59	72	0	N	PDERLNKIGDDV	1541.8	95.263	4.37184	0.000245658	3.77522	0.000400788	-0.175452	0.133381	6	chloroplast [GO:0009507]; chloroplast stroma [GO:0009570]	isopentenyl diphosphate biosynthetic process, methylerythritol 4-phosphate pathway [GO:0019288]; terpenoid biosynthetic process [GO:0016114]	4-(cytidine 5'-diphospho)-2-C-methyl-D-erythritol kinase activity [GO:0050515]; ATP binding [GO:0005524]		0	1	0	0	0	0	0	0	0	3.63138	-0.235719	4.27971	3.91906	-0.115185	4.46398				89029	1646400	1323300	192510	4195600	3368800
GVKTEQEEEKTAGEEEEDEVIPEPTVEPPKMVR	Dimethyl (N-term)	Q9LIB2	Q9LIB2	At3g29320	PHS1	Alpha-glucan phosphorylase 1	531	563	0	N	AKDAQNGVKTEQ	3737.78	78.546	4.36167	0.00488257	2.31984	0.0166128	-1.87102	0.000338753	4	chloroplast [GO:0009507]; chloroplast stroma [GO:0009570]; cytoplasm [GO:0005737]; cytosol [GO:0005829]; plastid [GO:0009536]	glycogen catabolic process [GO:0005980]; response to temperature stimulus [GO:0009266]; response to water deprivation [GO:0009414]	1,4-alpha-oligoglucan phosphorylase activity [GO:0004645]; glycogen phosphorylase activity [GO:0008184]; linear malto-oligosaccharide phosphorylase activity [GO:0102250]; pyridoxal phosphate binding [GO:0030170]; SHG alpha-glucan phosphorylase activity [GO:0102499]		0	1	1	0	0	0	0	0	0	2.93698	-1.8006	4.91564	1.70271	-1.94143	3.80771				1697	195750	19267	14642	203120	21787	281
YIEENDEVLIAGFGR	Dimethyl (N-term)	P49201;Q9SF35	Q9SF35	At3g09680	RPS23A	40S ribosomal protein S23-1	92	106	0	N	NDGCLNYIEEND	1723.84	167.44	4.3047	0.00199067	3.86662	0.00245673	-0.229242	0.105165	15	cytosol [GO:0005829]; cytosolic ribosome [GO:0022626]; cytosolic small ribosomal subunit [GO:0022627]; nucleolus [GO:0005730]; polysomal ribosome [GO:0042788]; ribosome [GO:0005840]	translation [GO:0006412]	structural constituent of ribosome [GO:0003735]		0	0	1	0	0	0	0	0	0				4.32341	-0.127706	4.65895	3.40982	-0.330778	3.95045	281	295750	0	10279	1179200	434210	2966
GCMSTGPHFNPDGKTHGAPEDANR	Dimethyl (N-term)	P24704	P24704	At1g08830	CSD1	Superoxide dismutase [Cu-Zn] 1	55	78	0	N	LGDTTNGCMSTG	2552.09	103.84	4.29904	0.000297852	4.43761	0.000123546	0.32235	0.00494861	8	cytosol [GO:0005829]; extracellular region [GO:0005576]; extracellular space [GO:0005615]; nucleus [GO:0005634]	cellular response to copper ion [GO:0071280]; cellular response to light intensity [GO:0071484]; cellular response to oxidative stress [GO:0034599]; cellular response to ozone [GO:0071457]; cellular response to salt stress [GO:0071472]; cellular response to sucrose stimulus [GO:0071329]; cellular response to UV-B [GO:0071493]; defense response to bacterium [GO:0042742]; gene silencing by miRNA [G…	copper ion binding [GO:0005507]; superoxide dismutase activity [GO:0004784]		1	0	1	0	0	0	1	0	0	3.86647	0.332407	3.71202	4.55706	0.351649	4.36899	4.8893	0.282994	4.81612	5414	139320	113500	26922	825650	848960	10044
FVDSPEPIYGTQFLPR	Dimethyl (N-term)	Q9LZ66	Q9LZ66	At5g04590	SIR	Assimilatory sulfite reductase (ferredoxin), chloroplastic	269	284	0	N	NSHGTNFVDSPE	1864.94	122.39	4.29467	0.00316691	4.29999	0.00202719	0.176167	0.117063	33	apoplast [GO:0048046]; chloroplast [GO:0009507]; chloroplast envelope [GO:0009941]; chloroplast nucleoid [GO:0042644]; chloroplast stroma [GO:0009570]; plasma membrane [GO:0005886]; plastid [GO:0009536]; stromule [GO:0010319]	DNA packaging [GO:0006323]; negative regulation of transcription, DNA-templated [GO:0045892]; regulation of DNA replication [GO:0006275]; response to cold [GO:0009409]; sulfide oxidation, using siroheme sulfite reductase [GO:0019424]; sulfur compound metabolic process [GO:0006790]	4 iron, 4 sulfur cluster binding [GO:0051539]; copper ion binding [GO:0005507]; DNA binding [GO:0003677]; heme binding [GO:0020037]; sulfite reductase (ferredoxin) activity [GO:0050311]; sulfite reductase activity [GO:0016002]		1	1	0	0	0	0	0	1	0	4.77253	0.21253	4.73807	3.82746	0.139805	3.85128				8700	950550	1026100	18504	1436400	1651500	0
GTCVDAAEDEFFR	Dimethyl (N-term)	Q01908	Q01908	At4g04640	ATPC1	ATP synthase gamma chain 1, chloroplastic	253	265	0	N	EICDINGTCVDA	1515.63	142.07	4.28542	0.000259908	5.1376	7.10473e-05	1.03599	6.10229e-05	12	chloroplast [GO:0009507]; chloroplast ATP synthase complex [GO:0009544]; chloroplast envelope [GO:0009941]; chloroplast thylakoid [GO:0009534]; chloroplast thylakoid membrane [GO:0009535]; cytosol [GO:0005829]; mitochondrial proton-transporting ATP synthase complex, catalytic core F(1) [GO:0000275]; thylakoid [GO:0009579]	ATP biosynthetic process [GO:0006754]; ATP synthesis coupled proton transport [GO:0015986]; photosynthetic electron transport in photosystem II [GO:0009772]	enzyme regulator activity [GO:0030234]; proton-transporting ATP synthase activity, rotational mechanism [GO:0046933]		0	1	1	0	0	0	0	0	0	5.09486	1.02054	4.25228	4.64526	1.03565	3.77329	5.67267	1.05179	4.83069	30330	626860	1045500	20275	696330	1079000	23981
SVEEDVIPAGFEER	Dimethyl (N-term)	Q9LNE6	Q9LNE6	At1g06000	UGT89C1	UDP-glycosyltransferase 89C1	290	303	0	N	VNSSDNSVEEDV	1575.74	110.86	4.2789	0.00988495	4.20432	0.00784922	0.109253	0.153012	22	cytosol [GO:0005829]; extracellular region [GO:0005576]	flavonol biosynthetic process [GO:0051555]	transferase activity, transferring hexosyl groups [GO:0016758]; UDP-glycosyltransferase activity [GO:0008194]		0	0	1	0	0	0	0	0	0	4.9394	0.0392776	5.07818	5.48191	0.186637	5.45895	2.19164	0.101843	2.29957	14914	1988200	1641300	39221	2387400	2205500	10657
DIGGLENVKR	Dimethyl (N-term)	P54609;Q9SCN8	Q9SCN8	At3g53230	CDC48D	Cell division control protein 48 homolog A	481	490	0	N	PNVSWEDIGGLE	1099.6	128.51	4.27111	0.00343962	4.55987	0.000310514	1.25696	7.59341e-05	9	cytoplasm [GO:0005737]; cytoskeleton [GO:0005856]; cytosol [GO:0005829]; Golgi apparatus [GO:0005794]; nucleolus [GO:0005730]; nucleoplasm [GO:0005654]; nucleus [GO:0005634]; phragmoplast [GO:0009524]; plasma membrane [GO:0005886]; VCP-NPL4-UFD1 AAA ATPase complex [GO:0034098]	autophagosome maturation [GO:0097352]; cell division [GO:0051301]; ER-associated misfolded protein catabolic process [GO:0071712]; macroautophagy [GO:0016236]; mitotic spindle disassembly [GO:0051228]; positive regulation of protein catabolic process [GO:0045732]; response to cadmium ion [GO:0046686]; retrograde protein transport, ER to cytosol [GO:0030970]; ubiquitin-dependent ERAD pathway [GO:0…	ATPase activity [GO:0016887]; ATP binding [GO:0005524]; polyubiquitin modification-dependent protein binding [GO:0031593]		0	0	1	0	1	0	1	1	0	4.25962	1.20471	4.85437	5.3784	1.18959	5.0842	4.04159	1.37658	2.87476	18893	1229100	1842500	23640	1721600	3218300	5024
EVDEESKQVSYR	Dimethyl (N-term)	Q9STW6	Q9STW6	At4g24280	HSP70-6	Heat shock 70 kDa protein 6, chloroplastic	155	166	0	N	IGRKMNEVDEES	1467.68	121.04	4.25357	0.000278593	0.221918	0.281516	-3.84783	5.23026e-06	6	chloroplast [GO:0009507]; chloroplast envelope [GO:0009941]; chloroplast stroma [GO:0009570]; cytoplasm [GO:0005737]; cytosol [GO:0005829]; mitochondrion [GO:0005739]; nucleus [GO:0005634]; thylakoid [GO:0009579]	cellular response to unfolded protein [GO:0034620]; chaperone cofactor-dependent protein refolding [GO:0051085]; protein refolding [GO:0042026]; protein targeting to chloroplast [GO:0045036]; response to cadmium ion [GO:0046686]; response to cold [GO:0009409]; response to heat [GO:0009408]; response to unfolded protein [GO:0006986]; viral process [GO:0016032]	ATPase activity [GO:0016887]; ATPase activity, coupled [GO:0042623]; ATP binding [GO:0005524]; heat shock protein binding [GO:0031072]; misfolded protein binding [GO:0051787]; protein folding chaperone [GO:0044183]; unfolded protein binding [GO:0051082]		0	1	1	0	0	0	1	0	0	0.385692	-3.72978	4.29347	-0.188117	-3.72182	3.69733	0.468178	-4.0919	4.7699	99072	2870900	160970	55375	1841300	85397	47055
AQEAIPYFR	Dimethyl (N-term)	Q9SCY0	Q9SCY0	At5g51820	PGMP	Phosphoglucomutase, chloroplastic	374	382	0	N	AIIAANAQEAIP	1093.56	109.71	4.23488	0.00011274	5.25736	1.95015e-05	1.21593	3.83714e-05	21	apoplast [GO:0048046]; chloroplast [GO:0009507]; chloroplast envelope [GO:0009941]; chloroplast stroma [GO:0009570]; cytosol [GO:0005829]; stromule [GO:0010319]	carbohydrate metabolic process [GO:0005975]; detection of gravity [GO:0009590]; galactose catabolic process [GO:0019388]; glucose metabolic process [GO:0006006]; glycogen biosynthetic process [GO:0005978]; response to cold [GO:0009409]; starch biosynthetic process [GO:0019252]	magnesium ion binding [GO:0000287]; phosphoglucomutase activity [GO:0004614]		1	1	1	0	0	0	0	0	0	5.50436	1.17265	4.53821	4.86855	1.24633	3.78622	5.39918	1.22882	4.38022	36116	1414400	2051800	68174	1722200	2841500	21807
GGGYQGGGGNYQGGGGNYQGGGGNYQGGGGR	Dimethyl (N-term)	A0A1P8B346;F4IHB2;Q9SL14;Q9SL15;Q9SL15-2;Q9SL15-3;Q9SL15-4;Q9SL15-5;Q9SL15-6	Q9SL15	At2g05520	GRP3	Glycine-rich protein 3	54	84	0	N	GGNYNNGGGYQG	2764.14	427.76	4.18707	4.52338e-06	1.44	0.000250642	-2.56457	2.33225e-06	44	extracellular region [GO:0005576]; mitochondrion [GO:0005739]	regulation of cell size [GO:0008361]; response to abscisic acid [GO:0009737]; response to aluminum ion [GO:0010044]; response to desiccation [GO:0009269]; response to ethylene [GO:0009723]; response to salicylic acid [GO:0009751]; root development [GO:0048364]; unidimensional cell growth [GO:0009826]			1	0	0	0	0	0	0	0	0	1.50263	-2.60137	4.24822	1.51627	-2.52046	4.23703	1.30108	-2.57188	4.07597	2715400	50362000	5386300	2186000	37354000	4328400	2164900
SVAGESKVQELETEKRDPR	Dimethyl (N-term)	P55229;Q9SIK1	Q9SIK1	At2g21590		Glucose-1-phosphate adenylyltransferase large subunit 1, chloroplastic	70	88	0	N	ILMSLNSVAGES	2157.1	73.11	4.1786	1.69677e-05	2.06059	7.44703e-05	-1.86535	8.08178e-05	11	chloroplast [GO:0009507]; glucose-1-phosphate adenylyltransferase complex [GO:0010170]	glycogen biosynthetic process [GO:0005978]; starch biosynthetic process [GO:0019252]	ATP binding [GO:0005524]; glucose-1-phosphate adenylyltransferase activity [GO:0008878]		0	1	0	0	0	0	0	0	0	1.99284	-1.62155	3.99883	1.9842	-2.00363	4.15155	2.20474	-1.97086	4.38543	105470	1976900	493560	164300	2942600	607910	151530
GLVPYEGLEVINPEGSTDDAEEEASR	Dimethyl (N-term)	Q9SR33	Q9SR33	At3g09300	ORP3B	Oxysterol-binding protein-related protein 3B	38	63	0	N	MTKSVNGLVPYE	2775.27	94.08	4.17089	3.36904e-06	4.49602	8.29777e-06	0.49837	0.00194196	7	cytosol [GO:0005829]; intracellular membrane-bounded organelle [GO:0043231]; membrane [GO:0016020]		lipid binding [GO:0008289]; sterol binding [GO:0032934]; sterol transporter activity [GO:0015248]		0	0	1	0	0	0	0	0	0	4.56667	0.576378	4.16833	4.63365	0.520397	4.24525	4.28772	0.398335	4.09908	4287	181000	98890	9035.5	168590	212800	8018
FEGLDLGKMDEANDSGLASYVAGQIDR	Dimethyl (N-term);Oxidation (M)	A0A1P8B993;A8MS37;B3H4B8;F4JFV6;O49506;O49506-2;Q2V3V9;Q9LRR9;Q9LRR9-2;Q9LRS0	Q9LRS0	At3g14415	GLO2	(S)-2-hydroxy-acid oxidase GLO2	183	209	0	N	NLTLKNFEGLDL	2886.33	185.68	4.16692	0.00107484	2.937	0.00121254	-1.04613	0.00251044	24	peroxisome [GO:0005777]	lactate oxidation [GO:0019516]; oxidative photosynthetic carbon pathway [GO:0009854]	FMN binding [GO:0010181]; glycolate oxidase activity [GO:0008891]; L-lactate dehydrogenase activity [GO:0004459]; long-chain-(S)-2-hydroxy-long-chain-acid oxidase activity [GO:0052853]; medium-chain-(S)-2-hydroxy-acid oxidase activity [GO:0052854]; very-long-chain-(S)-2-hydroxy-acid oxidase activity [GO:0052852]		0	0	0	0	0	0	0	0	0	2.28402	-1.22005	3.68206	2.87984	-0.668738	3.71222	3.64714	-1.24961	5.10648	4616	947540	261430	5125	2016000	716120	11011
VLPVTYPGQSHAHATYSTDDLPKNVSR	Dimethyl (N-term)	F4J043;Q27GK7;Q27GK7-2	Q27GK7	At3g15880	TPR4	Isoform of Q27GK7, WUS-interacting protein 2	326	352	0	N	NNLPVNVLPVTY	2952.47	85.185	4.13373	0.000226891	4.2412	0.0001638	0.294194	0.0387777	4	nucleus [GO:0005634]	gibberellic acid homeostasis [GO:0010336]; negative regulation of gibberellic acid mediated signaling pathway [GO:0009938]; negative regulation of nucleic acid-templated transcription [GO:1903507]; primary shoot apical meristem specification [GO:0010072]; regulation of transcription, DNA-templated [GO:0006355]	transcription corepressor activity [GO:0003714]		0	0	0	0	0	0	1	0	0				4.23766	0.336936	4.06439	4.24475	0.251452	4.20307			0	5366	290740	297860	2682
IQGEDQKKLDVISNEVFSNCLR	Dimethyl (N-term)	P25851	P25851	At3g54050	CFBP1	Fructose-1,6-bisphosphatase 1, chloroplastic	135	156	0	N	VQGAVNIQGEDQ	2591.3	76.049	4.13366	0.00261884	6.82293	0.000506204	2.86008	7.67243e-05	3	apoplast [GO:0048046]; chloroplast [GO:0009507]; chloroplast stroma [GO:0009570]; cytoplasm [GO:0005737]; cytosol [GO:0005829]; stromule [GO:0010319]	fructose 1,6-bisphosphate metabolic process [GO:0030388]; fructose 6-phosphate metabolic process [GO:0006002]; fructose metabolic process [GO:0006000]; gluconeogenesis [GO:0006094]; photosynthesis [GO:0015979]; photosynthetic electron transport in photosystem I [GO:0009773]; reductive pentose-phosphate cycle [GO:0019253]; response to cold [GO:0009409]; sucrose biosynthetic process [GO:0005986]; s…	fructose 1,6-bisphosphate 1-phosphatase activity [GO:0042132]; metal ion binding [GO:0046872]		1	1	1	0	0	0	0	0	0	6.39808	2.83037	3.74569	7.24778	2.88978	4.52163				5807	183570	887710	11491	685250	3057200	281
MQPSEAEAGYDLR	Dimethyl (N-term)	Q9LPE9	Q9LPE9	At1g44820		At1g44820	286	298	0	N	TGFVMNMQPSEA	1465.65	117.86	4.12862	0.000707879	3.16439	0.000959806	-0.78041	0.000345677	10	endoplasmic reticulum [GO:0005783]; nucleus [GO:0005634]	cellular amino acid metabolic process [GO:0006520]	aminoacylase activity [GO:0004046]		0	0	0	1	0	0	1	0	0	2.47237	-0.805901	3.45628	3.84833	-0.849834	4.86183	3.17246	-0.685495	4.06774	29433	725030	329640	49690	1604800	823660	21050
SLDEDMDQIRR	Dimethyl (N-term)	A0A1P8AN09;Q9SSL0	Q9SSL0	At1g70820		Isoform of Q9SSL0, Phosphoglucomutase, putative / glucose phosphomutase	62	72	0	N	FDEVTNSLDEDM	1376.64	112.13	4.11239	2.18004e-05	0.356065	0.0618457	-3.57251	8.87913e-07	6	chloroplast [GO:0009507]; chloroplast stroma [GO:0009570]	carbohydrate metabolic process [GO:0005975]	phosphomannomutase activity [GO:0004615]		0	1	0	0	0	0	0	0	0	0.200879	-3.64448	4.02335	0.233586	-3.56299	3.96017	0.633728	-3.51005	4.35365	145490	2404500	92323	104010	2130000	64045	151440
RVALEACVQAR	Dimethyl (N-term)	F4INE2;O03042;P93292	O03042	AtCg00490	rbcL	Ribulose bisphosphate carboxylase large chain	421	431	0	N	PGAVANRVALEA	1271.68	120.77	4.0994	0.00019358	3.26559	0.000330041	-0.532903	0.00831527	10	apoplast [GO:0048046]; cell wall [GO:0005618]; chloroplast [GO:0009507]; chloroplast envelope [GO:0009941]; chloroplast stroma [GO:0009570]; chloroplast thylakoid membrane [GO:0009535]; cytosolic ribosome [GO:0022626]; plastid [GO:0009536]; plastoglobule [GO:0010287]; thylakoid [GO:0009579]	photorespiration [GO:0009853]; reductive pentose-phosphate cycle [GO:0019253]; response to abscisic acid [GO:0009737]; response to cadmium ion [GO:0046686]	magnesium ion binding [GO:0000287]; monooxygenase activity [GO:0004497]; ribulose-bisphosphate carboxylase activity [GO:0016984]		1	1	0	0	0	0	0	0	0	3.05157	-0.702007	3.93162	3.84486	-0.609751	4.61828	2.90034	-0.286951	3.74829	112030	2035200	1038600	75424	2003100	1248300	73841
DLDIEEGTLEIGMEYR	Dimethyl (N-term);Oxidation (M)	P11574	P11574	At1g76030	VHA-B1	V-type proton ATPase subunit B1	5	20	0	N	XXMGTNDLDIEE	1897.86	102.87	4.09831	0.00140957	4.75894	0.000149358	0.831449	0.0133689	13	cell [GO:0005623]; Golgi apparatus [GO:0005794]; mitochondrion [GO:0005739]; nucleus [GO:0005634]; plasma membrane [GO:0005886]; plasmodesma [GO:0009506]; protein-containing complex [GO:0032991]; proton-transporting V-type ATPase, V1 domain [GO:0033180]; vacuolar membrane [GO:0005774]; vacuole [GO:0005773]	actin filament bundle assembly [GO:0051017]; actin filament capping [GO:0051693]; ATP metabolic process [GO:0046034]; glucose mediated signaling pathway [GO:0010255]; negative regulation of actin filament depolymerization [GO:0030835]; proton transmembrane transport [GO:1902600]; regulation of transcription by RNA polymerase II [GO:0006357]; response to cadmium ion [GO:0046686]	actin filament binding [GO:0051015]; ATP binding [GO:0005524]; hydrolase activity [GO:0016787]		0	0	0	0	1	0	1	1	1	4.68297	1.04353	3.81742	4.83491	0.61937	4.37921				5919	112230	761450	8548	536890	381600	0
YQGGGGNYQGGGGNYQGGGGR	Dimethyl (N-term)	A0A1P8B346;F4IHB2;Q9SL14;Q9SL15;Q9SL15-2;Q9SL15-3;Q9SL15-4;Q9SL15-5;Q9SL15-6	Q9SL15	At2g05520	GRP3	Glycine-rich protein 3	64	84	0	N	QGGGGNYQGGGG	1959.82	182.17	4.07789	0.000177636	1.57355	0.00260634	-2.44112	0.000114211	14	extracellular region [GO:0005576]; mitochondrion [GO:0005739]	regulation of cell size [GO:0008361]; response to abscisic acid [GO:0009737]; response to aluminum ion [GO:0010044]; response to desiccation [GO:0009269]; response to ethylene [GO:0009723]; response to salicylic acid [GO:0009751]; root development [GO:0048364]; unidimensional cell growth [GO:0009826]			1	0	0	0	0	0	0	0	0	1.6646	-2.42206	4.04938	1.4825	-2.46019	4.10639				223010	5085000	609130	204120	3723800	457020
LAGDVIGTR	Dimethyl (N-term)	Q07473	Q07473	At5g01530	LHCB4.1	Chlorophyll a-b binding protein CP29.1, chloroplastic	105	113	0	N	QNLAKNLAGDVI	900.503	133.86	4.04825	5.62632e-06	4.74363	4.14376e-06	1.04342	8.74498e-05	14	chloroplast [GO:0009507]; chloroplast envelope [GO:0009941]; chloroplast thylakoid [GO:0009534]; chloroplast thylakoid membrane [GO:0009535]; integral component of membrane [GO:0016021]; photosystem I [GO:0009522]; photosystem II [GO:0009523]; plasma membrane [GO:0005886]; plastoglobule [GO:0010287]; thylakoid [GO:0009579]	photosynthesis, light harvesting in photosystem I [GO:0009768]; protein-chromophore linkage [GO:0018298]; response to blue light [GO:0009637]; response to far red light [GO:0010218]; response to light stimulus [GO:0009416]; response to red light [GO:0010114]	chlorophyll binding [GO:0016168]; metal ion binding [GO:0046872]; protein domain specific binding [GO:0019904]		0	1	0	0	0	0	0	1	0	4.6164	1.01308	3.93486	4.87564	1.11549	4.14012	4.73884	1.00167	4.06976	451190	7442400	13761000	261780	3999000	7659200	233370
ADDNAAVTLELKDGPYSR	Dimethyl (N-term)	A0A1P8BDF7;Q9FJY6	Q9FJY6	At5g66530		Isoform of Q9FJY6, Glucose-6-phosphate 1-epimerase	100	117	0	N	VVDSQNADDNAA	1933.94	70.091	4.04198	0.000406909	3.43878	0.000847048	-0.416458	0.0198832	5	apoplast [GO:0048046]; chloroplast [GO:0009507]; chloroplast stroma [GO:0009570]; plastid [GO:0009536]	carbohydrate metabolic process [GO:0005975]	carbohydrate binding [GO:0030246]; glucose-6-phosphate 1-epimerase activity [GO:0047938]		1	1	0	0	0	0	0	0	0				3.65823	-0.346685	4.16856	3.21934	-0.486231	3.91539	0	111200	74994	42978	2851600	1495300	3878
GETTTQGLDSLGAR	Dimethyl (N-term)	A0A1P8B8Q8;A0A1P8B8S7;O65581;P22197	O65581	At4g26530	FBA5	Fructose-bisphosphate aldolase 5, cytosolic	116	129	0	N	DLAGTNGETTTQ	1404.68	195.77	3.99156	4.7538e-06	3.6755	7.41677e-05	-0.137391	0.310794	14	cytosol [GO:0005829]	fructose 1,6-bisphosphate metabolic process [GO:0030388]; gluconeogenesis [GO:0006094]; glycolytic process [GO:0006096]	fructose-bisphosphate aldolase activity [GO:0004332]		0	0	1	0	0	0	0	0	0	3.83089	0.0150187	3.97843	3.92176	-0.000587188	4.08603	3.27385	-0.426605	3.91023	143270	2602100	2113200	103750	2088200	1530400	117330
QKDAYVGDEAQSKR	Dimethyl (N-term)	A0A1P8AXV8;A0A1P8AY15;F4J8V9;P0CJ46;P0CJ47;P53492;P53494;P53496;P53497;Q8GWA5;Q96292;Q96293	Q96292	At3g18780	ACT2	Actin-8	51	64	0	N	VMVGMNQKDAYV	1593.77	98.676	3.96846	0.000228597	5.45983	8.79589e-05	1.6781	0.000320548	3	cytoplasm [GO:0005737]; cytoskeleton [GO:0005856]; cytosol [GO:0005829]; nucleus [GO:0005634]; plasma membrane [GO:0005886]; plasmodesma [GO:0009506]	cell division [GO:0051301]; response to cytokinin [GO:0009735]; response to far red light [GO:0010218]; response to high light intensity [GO:0009644]; response to red light [GO:0010114]; root epidermal cell differentiation [GO:0010053]; root hair cell tip growth [GO:0048768]; root hair elongation [GO:0048767]	ATP binding [GO:0005524]; structural constituent of cytoskeleton [GO:0005200]		0	0	1	0	0	0	1	1	0				5.43897	1.69319	3.90941	5.48069	1.66302	4.0275			0	11852	255070	742240	3609
SIMKCDVDIR	Dimethyl (N-term);Oxidation (M)	A0A1P8AXV8;A0A1P8AY15;F4J8V9;P0CJ46;P0CJ47;P53492;P53494;P53496;P53497;Q8GWA5;Q96292;Q96293	Q96292	At3g18780	ACT2	Actin-8	283	292	0	N	HETTYNSIMKCD	1251.6	72.62	3.95091	1.24507e-05	5.10832	4.4623e-05	1.07758	0.000129539	9	cytoplasm [GO:0005737]; cytoskeleton [GO:0005856]; cytosol [GO:0005829]; nucleus [GO:0005634]; plasma membrane [GO:0005886]; plasmodesma [GO:0009506]	cell division [GO:0051301]; response to cytokinin [GO:0009735]; response to far red light [GO:0010218]; response to high light intensity [GO:0009644]; response to red light [GO:0010114]; root epidermal cell differentiation [GO:0010053]; root hair cell tip growth [GO:0048768]; root hair elongation [GO:0048767]	ATP binding [GO:0005524]; structural constituent of cytoskeleton [GO:0005200]		0	0	1	0	0	0	1	1	0	5.55082	1.16034	4.11192	5.10186	1.10718	3.79963	4.67229	0.965234	3.94119	113380	1396900	2682300	58753	1778300	3250300	25780
VVVHEGEHDSHGSIR	Dimethyl (N-term)	Q9SUR0	Q9SUR0	At4g23670		AT4G23670 protein	42	56	0	N	GHHIQNVVVHEG	1656.8	124.09	3.93616	0.00187211	5.89687	0.00326326	2.12034	0.00740025	18	cytosol [GO:0005829]; vacuole [GO:0005773]	defense response to bacterium [GO:0042742]; response to cadmium ion [GO:0046686]	copper ion binding [GO:0005507]		0	0	1	0	0	0	0	0	1	3.7213	1.01232	2.88707	7.18866	2.68983	4.59449	6.78066	2.65889	4.32694	71978	552420	953510	348210	14090000	70353000	46732
AVETEAEGEGEATVAAEEAKPPWKTR	Dimethyl (N-term)	Q8RXX5	Q8RXX5	At5g47190		50S ribosomal protein L19-2, chloroplastic	87	112	0	N	EAVVENAVETEA	2755.33	128.07	3.93039	0.000410019	4.01528	0.000114447	0.403246	0.0066475	20	chloroplast [GO:0009507]; chloroplast envelope [GO:0009941]; chloroplast stroma [GO:0009570]; plastid [GO:0009536]; ribosome [GO:0005840]	translation [GO:0006412]	rRNA binding [GO:0019843]; structural constituent of ribosome [GO:0003735]		0	1	0	0	0	0	0	0	0	3.90129	0.267192	4.03987	4.51533	0.425964	4.42881	3.62923	0.516582	3.32249	30248	944030	1044600	18827	894180	871540	21536
DFAEFLGDER	Dimethyl (N-term)	A0A1P8B9P2;O65220;O65220-2	O65220	At5g35100	CYP28	Isoform of O65220, Cyclophilin-like peptidyl-prolyl cis-trans isomerase family protein	246	255	0	N	NIKQFNDFAEFL	1197.53	118.18	3.91506	0.000216654	0.535918	0.098046	-3.20828	0.000910873	4	chloroplast [GO:0009507]; plastid [GO:0009536]; thylakoid lumen [GO:0031977]		peptidyl-prolyl cis-trans isomerase activity [GO:0003755]		0	1	0	0	0	0	0	0	0	0.811689	-2.87787	3.86755	0.260147	-3.53868	3.96256				5129	82646	6239	3670	97515	5613	281
DEEEETEPLLPVEFTLVER	Dimethyl (N-term)	Q7X9V3;Q7X9V3-2;Q7X9V3-3	Q7X9V3	At1g32070	NSI	Isoform of Q7X9V3, Isoform 3 of Acetyltransferase NSI	79	97	0	N	PPSIVNDEEEET	2273.1	103.83	3.9106	9.41679e-05	3.95922	1.18243e-05	0.196116	0.0458078	12	chloroplast [GO:0009507]; nucleus [GO:0005634]	melatonin biosynthetic process [GO:0030187]; photosynthetic state transition [GO:0062055]; viral process [GO:0016032]	aralkylamine N-acetyltransferase activity [GO:0004059]; lysine N-acetyltransferase activity, acting on acetyl phosphate as donor [GO:0004468]; N-acetyltransferase activity [GO:0008080]		0	1	0	0	0	0	1	0	0	3.89945	0.185949	3.89152	3.82329	0.299033	3.57896	4.15492	0.103367	4.26133	1418	28953	19055	7727	233410	228940	3748
KAPSGLPIDLR	Dimethyl (N-term)	Q9SLA8	Q9SLA8	At2g05990	MOD1	Enoyl-[acyl-carrier-protein] reductase [NADH], chloroplastic	83	93	0	N	SESSENKAPSGL	1165.68	74.698	3.90824	0.000148406	6.32398	5.74862e-06	2.59958	5.72892e-06	10	chloroplast [GO:0009507]; chloroplast envelope [GO:0009941]; chloroplast stroma [GO:0009570]; fatty acid synthase complex [GO:0005835]; mitochondrion [GO:0005739]; thylakoid [GO:0009579]	fatty acid biosynthetic process [GO:0006633]	copper ion binding [GO:0005507]; enoyl-[acyl-carrier-protein] reductase (NADH) activity [GO:0004318]; enoyl-[acyl-carrier-protein] reductase activity [GO:0016631]		0	1	0	0	0	0	0	0	0	6.19288	2.58226	3.78869	6.14119	2.72181	3.58299	6.63786	2.49466	4.35303	6249	234080	1209500	22704	363030	2017400	23330
GHTESELQTQMVGNER	Dimethyl (N-term)	F4JLJ2	F4JLJ2	At4g10060		Non-lysosomal glucosylceramidase	5	20	0	N	XXMEKNGHTESE	1814.82	104.66	3.90217	0.000146528	3.89793	4.98513e-05	0.179163	0.0469209	9	membrane [GO:0016020]; vacuole [GO:0005773]	glucosylceramide catabolic process [GO:0006680]	beta-glucosidase activity [GO:0008422]; glucosylceramidase activity [GO:0004348]		0	0	0	0	0	0	0	0	1	3.57052	0.250129	3.49713	4.22426	0.0987954	4.28914	3.89903	0.188563	3.92025	60263	988300	835290	23243	643260	550700	20105
EEGQVTELYIPR	Dimethyl (N-term)	Q3E902	Q3E902	At5g27700	RPS21C	40S ribosomal protein S21-2	4	15	0	N	XXXMQNEEGQVT	1432.72	174.57	3.89656	0.00179066	5.31949	0.00059844	1.59375	0.000432172	29	cytosol [GO:0005829]; cytosolic small ribosomal subunit [GO:0022627]; nucleus [GO:0005634]; plastid [GO:0009536]	endonucleolytic cleavage in ITS1 to separate SSU-rRNA from 5.8S rRNA and LSU-rRNA from tricistronic rRNA transcript (SSU-rRNA, 5.8S rRNA, LSU-rRNA) [GO:0000447]; endonucleolytic cleavage to generate mature 3'-end of SSU-rRNA from (SSU-rRNA, 5.8S rRNA, LSU-rRNA) [GO:0000461]; translation [GO:0006412]	structural constituent of ribosome [GO:0003735]		0	0	1	0	0	0	1	0	0	5.65858	1.63996	4.19664	4.98039	1.54755	3.59648				17952	3719700	6460500	14078	2449200	3478900	0
NMNLAVDTQKKNR	Dimethyl (N-term);Oxidation (M)	Q9LP53	Q9LP53	At1g29250		Alba DNA/RNA-binding protein	10	22	0	N	ITEGVNNMNLAV	1546.79	78.529	3.89149	0.000152738	0.496912	0.15462	-3.30798	3.06647e-06	4	cytosol [GO:0005829]; nucleus [GO:0005634]; plasma membrane [GO:0005886]	rRNA processing [GO:0006364]	mRNA binding [GO:0003729]		0	0	1	0	0	0	1	1	0	0.236101	-3.45586	3.87	0.0658312	-3.27249	3.50196	1.1888	-3.19558	4.30251	20470	273620	21045	61141	834700	69261	69730
GEIYNHKILR	Dimethyl (N-term)	F4KGS3;Q9LFU1;Q9LV77;Q9LV77-2	Q9LV77	At5g65010	ASN2	Asparagine synthetase [glutamine-hydrolyzing] 2	76	85	0	N	VAVTVNGEIYNH	1241.69	80.688	3.88349	6.47023e-06	4.8133	9.26998e-06	1.24721	3.16189e-05	5	cytosol [GO:0005829]; plasmodesma [GO:0009506]	ammonium ion metabolic process [GO:0097164]; asparagine biosynthetic process [GO:0006529]; glutamine metabolic process [GO:0006541]; hyperosmotic salinity response [GO:0042538]; L-asparagine biosynthetic process [GO:0070981]	asparagine synthase (glutamine-hydrolyzing) activity [GO:0004066]; ATP binding [GO:0005524]		0	0	1	0	0	0	0	0	0	4.97308	1.27529	3.89179	4.90486	1.2367	3.7749	4.56195	1.22965	3.98378	28086	442480	897370	22057	537200	971510	20657
GEVKEVQLKDGR	Dimethyl (N-term)	F4J849;Q9LFA3	Q9LFA3	At3g52880	MDAR1	Isoform of Q9LFA3, Monodehydroascorbate reductase 1	269	280	0	N	FTAQPNGEVKEV	1356.74	111.96	3.87269	2.04516e-05	5.51804	0.000150033	1.97936	8.1906e-06	8	peroxisomal matrix [GO:0005782]		flavin adenine dinucleotide binding [GO:0050660]; monodehydroascorbate reductase (NADH) activity [GO:0016656]		0	0	0	0	0	0	0	0	0	5.37804	1.95692	3.71936		1.92691	4.08514	5.65804	2.05423	3.81356	121050	2125400	6430500	56294	1596900	4968300	110230
VWDSFTHR	Dimethyl (N-term)	P37702;P37702-2	P37702	At5g26000	TGG1	Isoform of P37702, Isoform 2 of Myrosinase 1	68	75	0	N	RGRGLNVWDSFT	1046.49	84.498	3.85815	0.00085324	7.35717	3.85836e-05	3.68282	6.82255e-07	5	apoplast [GO:0048046]; chloroplast [GO:0009507]; cytosolic ribosome [GO:0022626]; peroxisome [GO:0005777]; plastid [GO:0009536]; secretory vesicle [GO:0099503]; thylakoid [GO:0009579]; vacuole [GO:0005773]	abscisic acid-activated signaling pathway [GO:0009738]; carbohydrate metabolic process [GO:0005975]; defense response to insect [GO:0002213]; glucosinolate catabolic process [GO:0019762]; regulation of stomatal movement [GO:0010119]; response to abscisic acid [GO:0009737]; response to insect [GO:0009625]	beta-glucosidase activity [GO:0008422]; glucosinolate glucohydrolase activity [GO:0102799]; metal ion binding [GO:0046872]; scopolin beta-glucosidase activity [GO:0102483]; thioglucosidase activity [GO:0019137]		1	1	0	0	0	0	0	0	1	7.19434	3.73411	3.63825	6.82267	3.68994	3.29638	8.0545	3.62442	4.63981	2384	178320	883450	4068	132370	1318800	9909
IIVGFVGR	Dimethyl (N-term)	Q8S9L5	Q8S9L5	At5g55220	TIG	Trigger factor-like protein TIG, Chloroplastic	149	156	0	N	TRVPENIIVGFV	859.528	68.398	3.85695	0.00695626	3.40684	0.0139554	-0.263391	0.23225	2	chloroplast [GO:0009507]; chloroplast envelope [GO:0009941]; chloroplast stroma [GO:0009570]; plastid [GO:0009536]	'de novo' cotranslational protein folding [GO:0051083]; chaperone-mediated protein folding [GO:0061077]; protein transport [GO:0015031]; protein unfolding [GO:0043335]	peptidyl-prolyl cis-trans isomerase activity [GO:0003755]; protein folding chaperone [GO:0044183]; ribosome binding [GO:0043022]		0	1	0	0	0	0	0	0	0				4.26668	-0.00270661	4.43303	2.547	-0.524076	3.28087			0	10702	323880	206020	4539
VEEVVEAKPTR	Dimethyl (N-term)	Q8W463	Q8W463	At4g17560		50S ribosomal protein L19-1, chloroplastic	95	105	0	N	ADTEGNVEEVVE	1255.68	70.089	3.80244	0.00156752	5.3142	0.000230911	1.70566	0.000422888	2	chloroplast [GO:0009507]; chloroplast envelope [GO:0009941]; chloroplast stroma [GO:0009570]; cytosol [GO:0005829]; ribosome [GO:0005840]	translation [GO:0006412]	rRNA binding [GO:0019843]; structural constituent of ribosome [GO:0003735]		0	1	1	0	0	0	0	0	0	5.12468	1.77225	3.53042				5.50371	1.63906	4.07446	16343	494140	1517900			0	15973
ALTVDGVPVDSYLTR	Dimethyl (N-term)	Q9SDS7	Q9SDS7	At1g12840	VHA-C	V-type proton ATPase subunit C	90	104	0	N	SGVESNALTVDG	1604.84	127.37	3.80182	0.00220436	4.39569	0.00185812	0.788021	0.00646406	22	chloroplast [GO:0009507]; extracellular region [GO:0005576]; Golgi apparatus [GO:0005794]; plant-type vacuole [GO:0000325]; plasma membrane [GO:0005886]; vacuolar membrane [GO:0005774]; vacuolar proton-transporting V-type ATPase, V1 domain [GO:0000221]; vacuole [GO:0005773]	unidimensional cell growth [GO:0009826]	proton-exporting ATPase activity, phosphorylative mechanism [GO:0008553]; proton-transporting ATPase activity, rotational mechanism [GO:0046961]		0	1	0	0	1	0	0	1	1	4.8613	0.913413	4.12635				3.93009	0.662629	3.47729	24851	1521700	2563300	0	773860	2342600	5661
GVPATAPAAVGGGGTLSR	Dimethyl (N-term)	A0A1P8BAZ0;Q93YS4;Q93YS4-2	Q93YS4	At5g06530	ABCG22	Isoform of Q93YS4, Isoform 2 of ABC transporter G family member 22	39	56	0	N	GSMDANGVPATA	1537.82	105.03	3.76867	0.0317059	5.25453	0.011627	1.65669	0.000616316	5	integral component of membrane [GO:0016021]; plasma membrane [GO:0005886]	response to water deprivation [GO:0009414]; transmembrane transport [GO:0055085]; transpiration [GO:0010148]	ATPase activity [GO:0016887]; ATPase-coupled transmembrane transporter activity [GO:0042626]; ATP binding [GO:0005524]		0	0	0	0	0	0	0	1	0	6.49832	1.75293	4.92342	4.01075	1.56045	2.61392				4647	292770	613120	8788	111040	281950	0
TLISDTTTVICLDDYHSLDR	Dimethyl (N-term)	P25697	P25697	At1g32060		Phosphoribulokinase, chloroplastic	90	109	0	N	GNPDSNTLISDT	2337.12	177.61	3.7235	0.00256882	2.54448	0.00511959	-0.995207	0.00015319	12	apoplast [GO:0048046]; chloroplast [GO:0009507]; chloroplast envelope [GO:0009941]; chloroplast stroma [GO:0009570]; chloroplast thylakoid membrane [GO:0009535]; nucleus [GO:0005634]; stromule [GO:0010319]; supramolecular complex [GO:0099080]; thylakoid [GO:0009579]	defense response to bacterium [GO:0042742]; reductive pentose-phosphate cycle [GO:0019253]; response to cold [GO:0009409]	ATP binding [GO:0005524]; disordered domain specific binding [GO:0097718]; kinase activity [GO:0016301]; phosphoribulokinase activity [GO:0008974]; protein homodimerization activity [GO:0042803]		1	1	0	0	0	0	1	0	0	1.58936	-0.992863	2.76028	3.43179	-1.08814	4.68353	2.61228	-0.90462	3.72669	3205	1269800	23902	89619	3543800	1011300	54261
SVVPAYIPIVEKR	Dimethyl (N-term)	Q93Z96;Q93Z96-2;Q9LR75	Q9LR75	At1g03475	CPX1	Coproporphyrinogen-III oxidase 1, chloroplastic	294	306	0	N	ATECANSVVPAY	1469.86	66.533	3.69396	0.00021257	3.90304	0.000262008	0.395826	0.0191333	3	apoplast [GO:0048046]; chloroplast [GO:0009507]; chloroplast stroma [GO:0009570]; cytoplasm [GO:0005737]; extracellular region [GO:0005576]	chlorophyll biosynthetic process [GO:0015995]; protoporphyrinogen IX biosynthetic process [GO:0006782]	coproporphyrinogen oxidase activity [GO:0004109]; protein homodimerization activity [GO:0042803]		1	1	0	0	0	0	0	0	0				3.99115	0.443861	3.71096	3.81494	0.347791	3.67696			0	8994	176960	202800	11387
ELAEADGFVFGFPTR	Dimethyl (N-term)	F4K0D0;Q9LSQ5	Q9LSQ5	At5g54500	FQR1	NAD(P)H dehydrogenase (quinone) FQR1	67	81	0	N	PIITPNELAEAD	1654.8	156.36	3.6896	6.22963e-06	4.37624	6.16868e-06	0.918408	0.000429906	25	plasma membrane [GO:0005886]	cellular response to auxin stimulus [GO:0071365]; oxidation-reduction process [GO:0055114]	FMN binding [GO:0010181]; NAD(P)H dehydrogenase (quinone) activity [GO:0003955]		0	0	0	0	0	0	0	1	0	4.35718	1.02266	3.58987	4.52694	0.975763	3.71484	4.24459	0.756805	3.76408	22058	445210	769040	18077	428570	1332500	24845
TVECITGTISR	Dimethyl (N-term)	Q05758	Q05758	At3g58610		Ketol-acid reductoisomerase, chloroplastic	346	356	0	N	DLAYKNTVECIT	1235.62	79.148	3.6886	0.00124522	3.68695	0.000236657	0.564241	0.0191186	8	apoplast [GO:0048046]; cell wall [GO:0005618]; chloroplast [GO:0009507]; chloroplast envelope [GO:0009941]; chloroplast stroma [GO:0009570]; cytosol [GO:0005829]; mitochondrion [GO:0005739]; plastid [GO:0009536]	branched-chain amino acid biosynthetic process [GO:0009082]; isoleucine biosynthetic process [GO:0009097]; response to cadmium ion [GO:0046686]; valine biosynthetic process [GO:0009099]	copper ion binding [GO:0005507]; ketol-acid reductoisomerase activity [GO:0004455]		1	1	1	0	0	0	0	0	0	3.70718	0.709377	3.91983				3.66672	0.419105	3.45736	40587	1379500	722550			0	47472
ATPFNGVAPSTTVR	Dimethyl (N-term)	P32961	P32961	At3g44310	NIT1	Nitrilase 1	13	26	0	N	MSTVQNATPFNG	1416.74	77.185	3.68164	0.00416301	3.84678	0.00399739	0.359066	0.0464611	6	apoplast [GO:0048046]; chloroplast [GO:0009507]; cytosol [GO:0005829]; plasma membrane [GO:0005886]; plasmodesma [GO:0009506]	detoxification of nitrogen compound [GO:0051410]; indoleacetic acid biosynthetic process [GO:0009684]	indole-3-acetonitrile nitrilase activity [GO:0080061]; indole-3-acetonitrile nitrile hydratase activity [GO:0080109]; nitrilase activity [GO:0000257]; nitrile hydratase activity [GO:0018822]		1	1	1	0	0	0	0	1	0	4.41344	0.480781	4.11072				3.28011	0.237351	3.25255	37708	689680	596610	0	480380	539470	37925
STVSGDGQATAAIEHR	Dimethyl (N-term)	A0A1I9LRK4;Q93ZC9	Q93ZC9	At3g01640	GLCAK1	Isoform of Q93ZC9, Glucuronokinase G	21	36	0	N	XXMDPNSTVSGD	1598.76	152.37	3.67313	7.43447e-05	3.807	3.57992e-05	0.317693	0.00481446	7	cytosol [GO:0005829]	carbohydrate phosphorylation [GO:0046835]; cell wall biogenesis [GO:0042546]; glucose 6-phosphate metabolic process [GO:0051156]; inositol metabolic process [GO:0006020]; pollen tube development [GO:0048868]	ATP binding [GO:0005524]; glucuronokinase activity [GO:0047940]; metal ion binding [GO:0046872]; poly(U) RNA binding [GO:0008266]		0	0	1	0	0	0	0	0	0	3.49006	0.316653	3.35139	3.92126	0.340593	3.74431	4.00968	0.295832	3.9237	40279	664310	602600	39595	841920	739040	99918
LISPIGHPMFSR	Dimethyl (N-term)	Q9ZV06	Q9ZV06	At2g39020		Probable acetyltransferase NATA1-like	22	33	0	P	PNMVAPLISPIG	1353.72	83.617	3.64599	0.000684111	3.97842	0.00124372	0.566396	0.0468273	8			N-acetyltransferase activity [GO:0008080]		0	0	0	0	0	0	0	0	0	3.0098	0.24857	2.93927	4.02096	0.372137	3.96282	4.90452	1.07848	4.03588	26712	337240	346420	10430	215370	245380	15029
SVAGESKVQELETEKR	Dimethyl (N-term)	P55229;Q9SIK1	Q9SIK1	At2g21590		Glucose-1-phosphate adenylyltransferase large subunit 1, chloroplastic	70	85	0	N	ILMSLNSVAGES	1788.92	61.097	3.64021	0.00166159	1.21611	0.00556073	-2.25328	0.000535947	2	chloroplast [GO:0009507]; glucose-1-phosphate adenylyltransferase complex [GO:0010170]	glycogen biosynthetic process [GO:0005978]; starch biosynthetic process [GO:0019252]	ATP binding [GO:0005524]; glucose-1-phosphate adenylyltransferase activity [GO:0008878]		0	1	0	0	0	0	0	0	0	1.1043	-2.09148	3.37376	1.32793	-2.41508	3.90666				21537	332090	68359	18242	367320	65259
YLEGVEPDEATVKR	Dimethyl (N-term)	Q9SI75	Q9SI75	At1g62750	CPEFG	Elongation factor G, chloroplastic	316	329	0	N	DEVMENYLEGVE	1604.8	89.624	3.63749	0.0203891	5.57473	0.0100289	2.32249	0.000306028	15	apoplast [GO:0048046]; chloroplast [GO:0009507]; chloroplast envelope [GO:0009941]; chloroplast stroma [GO:0009570]; mitochondrion [GO:0005739]; nucleus [GO:0005634]	chloroplast organization [GO:0009658]; post-embryonic development [GO:0009791]; ribosome disassembly [GO:0032790]; seed germination [GO:0009845]	ATP binding [GO:0005524]; GTPase activity [GO:0003924]; GTP binding [GO:0005525]; translation elongation factor activity [GO:0003746]		1	1	0	0	0	0	1	0	0	4.33324	2.2043	2.73584	6.81623	2.44069	4.53914				37759	1303200	12395000	22974	1968700	8139800	0
AVVTVPAYFNDSQR	Dimethyl (N-term)	F4KCE5;O65719;P22953;Q9LHA8;Q9S9N1	P22953	At5g02500	HSP70-1	Heat shock 70 kDa protein 3	146	159	0	N	GVTIKNAVVTVP	1565.78	148.68	3.63528	0.000143746	1.57092	0.000735164	-1.94561	1.09034e-05	26	apoplast [GO:0048046]; cell wall [GO:0005618]; chloroplast [GO:0009507]; cytoplasm [GO:0005737]; cytosol [GO:0005829]; cytosolic ribosome [GO:0022626]; Golgi apparatus [GO:0005794]; nucleolus [GO:0005730]; nucleus [GO:0005634]; plasma membrane [GO:0005886]; plasmodesma [GO:0009506]; vacuolar membrane [GO:0005774]	cellular response to unfolded protein [GO:0034620]; chaperone cofactor-dependent protein refolding [GO:0051085]; defense response to bacterium [GO:0042742]; defense response to fungus [GO:0050832]; defense response to other organism [GO:0098542]; negative regulation of seed germination [GO:0010187]; protein refolding [GO:0042026]; response to cadmium ion [GO:0046686]; response to cold [GO:0009409…	ATPase activity [GO:0016887]; ATPase activity, coupled [GO:0042623]; ATP binding [GO:0005524]; heat shock protein binding [GO:0031072]; misfolded protein binding [GO:0051787]; protease binding [GO:0002020]; protein folding chaperone [GO:0044183]; unfolded protein binding [GO:0051082]		1	1	1	0	1	0	1	1	0	1.29607	-1.88413	3.35825	1.57964	-1.91221	3.49953	1.83705	-2.0405	4.04806	238650	3579200	808760	206780	3778400	659620	196990
DDLAKIVDTNDEWIATR	Dimethyl (N-term)	P49243	P49243	At1g62640		3-oxoacyl-[acyl-carrier-protein] synthase III, chloroplastic	87	103	0	N	SLLISNDDLAKI	1973.97	64.454	3.63104	0.000217751	-0.292478	0.101306	-3.75268	3.35002e-05	2	chloroplast [GO:0009507]; chloroplast stroma [GO:0009570]	fatty acid biosynthetic process [GO:0006633]	3-oxoacyl-[acyl-carrier-protein] synthase activity [GO:0004315]; beta-ketoacyl-acyl-carrier-protein synthase III activity [GO:0033818]		0	1	0	0	0	0	0	0	0	-0.296233	-3.75993	3.64168	-0.288722	-3.74543	3.6204				17631	277030	14719	24854	307710	17780
SLDEDMDQIR	Dimethyl (N-term)	A0A1P8AN09;Q9SSL0	Q9SSL0	At1g70820		Isoform of Q9SSL0, Phosphoglucomutase, putative / glucose phosphomutase	62	71	0	N	FDEVTNSLDEDM	1220.53	120.12	3.60123	0.000223671	0.21877	0.181809	-3.21162	5.46801e-05	3	chloroplast [GO:0009507]; chloroplast stroma [GO:0009570]	carbohydrate metabolic process [GO:0005975]	phosphomannomutase activity [GO:0004615]		0	1	0	0	0	0	0	0	0	0.170449	-3.23806	3.58655	0.26709	-3.18518	3.61592				58302	866960	70940	63939	890560	77887
LAKNLAGDVIGTR	Dimethyl (N-term)	Q07473	Q07473	At5g01530	LHCB4.1	Chlorophyll a-b binding protein CP29.1, chloroplastic	101	113	0	N	DSLDQNLAKNLA	1326.76	92.856	3.59213	0.000736861	3.49865	0.000513048	0.077329	0.389287	4	chloroplast [GO:0009507]; chloroplast envelope [GO:0009941]; chloroplast thylakoid [GO:0009534]; chloroplast thylakoid membrane [GO:0009535]; integral component of membrane [GO:0016021]; photosystem I [GO:0009522]; photosystem II [GO:0009523]; plasma membrane [GO:0005886]; plastoglobule [GO:0010287]; thylakoid [GO:0009579]	photosynthesis, light harvesting in photosystem I [GO:0009768]; protein-chromophore linkage [GO:0018298]; response to blue light [GO:0009637]; response to far red light [GO:0010218]; response to light stimulus [GO:0009416]; response to red light [GO:0010114]	chlorophyll binding [GO:0016168]; metal ion binding [GO:0046872]; protein domain specific binding [GO:0019904]		0	1	0	0	0	0	0	1	0	3.34654	0.0941939	3.43032	3.65076	0.060464	3.75393				67393	1532300	1634600	42185	733520	626230
CLLPMGVTSENVAQR	Dimethyl (N-term)	Q56WD9	Q56WD9	At2g33150	PED1	3-ketoacyl-CoA thiolase 2, peroxisomal	192	206	0	N	FAQAQNCLLPMG	1673.82	83.081	3.58393	0.00334004	2.56399	0.00183466	-0.84909	0.00631546	4	endoplasmic reticulum [GO:0005783]; glyoxysome [GO:0009514]; mitochondrion [GO:0005739]; nucleolus [GO:0005730]; peroxisome [GO:0005777]; vacuolar membrane [GO:0005774]	fatty acid beta-oxidation [GO:0006635]; glyoxysome organization [GO:0010111]; jasmonic acid biosynthetic process [GO:0009695]; oxylipin biosynthetic process [GO:0031408]; phenylacetate catabolic process [GO:0010124]; positive regulation of abscisic acid-activated signaling pathway [GO:0009789]; response to wounding [GO:0009611]	acetyl-CoA C-acyltransferase activity [GO:0003988]		0	0	0	1	0	0	0	0	0	2.7889	-0.991157	3.9581	2.33909	-0.707024	3.20976				10322	253440	80695	8479	109020	34170	281
ELLDSIDILSPNETELSR	Dimethyl (N-term)	A1A6H3;A8MQX7	A1A6H3	At1g17160	RBSK	Isoform of A1A6H3, Ribokinase	244	261	0	N	DTPIPNELLDSI	2043.04	128.54	3.57457	0.00405486	3.4416	0.00102834	0.0537337	0.666358	5	chloroplast [GO:0009507]; chloroplast nucleoid [GO:0042644]; chloroplast stroma [GO:0009570]; nucleus [GO:0005634]; plastid nucleoid [GO:0042646]	D-ribose catabolic process [GO:0019303]; nucleoside metabolic process [GO:0009116]	ATP binding [GO:0005524]; metal ion binding [GO:0046872]; ribokinase activity [GO:0004747]		0	1	0	0	0	0	1	0	0				3.19261	0.192067	3.16419	3.6906	-0.0845995	3.98495	281	45134	0	7923	88162	82310	9426
GLKDIVETR	Dimethyl (N-term)	Q6DBI9	Q6DBI9	At5g10460		At5g10460	13	21	0	N	LSQPMNGLKDIV	1029.58	94.616	3.5654	5.39146e-05	3.61863	0.000112352	0.316894	0.0372601	15	chloroplast [GO:0009507]; cytosol [GO:0005829]	dephosphorylation [GO:0016311]	phosphatase activity [GO:0016791]		0	1	1	0	0	0	0	0	0	4.07459	0.412953	3.83924	3.44562	0.455714	3.34582	3.33569	0.0820144	3.51114	87530	1137800	1212200	35805	391200	441540	53448
AAGVTGRPNVDWCESHKVETIR	Dimethyl (N-term)	Q9LQ04	Q9LQ04	At1g63000	NRS/ER	Bifunctional dTDP-4-dehydrorhamnose 3,5-epimerase/dTDP-4-dehydrorhamnose reductase	67	88	0	N	PSHVFNAAGVTG	2481.22	62.847	3.54632	0.00204424	3.20941	0.000360056	-0.150236	0.395095	3	cytosol [GO:0005829]; plasma membrane [GO:0005886]; plasmodesma [GO:0009506]	cell wall organization [GO:0071555]; dTDP-rhamnose biosynthetic process [GO:0019305]; UDP-rhamnose biosynthetic process [GO:0010253]	dTDP-4-dehydrorhamnose 3,5-epimerase activity [GO:0008830]; dTDP-4-dehydrorhamnose reductase activity [GO:0008831]; oxidoreductase activity [GO:0016491]; oxidoreductase activity, acting on the CH-OH group of donors, NAD or NADP as acceptor [GO:0016616]; UDP-4-keto-6-deoxy-glucose-3,5-epimerase activity [GO:0010489]; UDP-4-keto-rhamnose-4-keto-reductase activity [GO:0010490]		0	0	1	0	0	0	0	1	0				3.1608	0.0663717	3.25804	3.25802	-0.366843	3.83461			0	26826	336020	270130	7265
SMAVTNEHFHTALGNSNPSALR	Dimethyl (N-term)	P54609;Q9SCN8	Q9SCN8	At3g53230	CDC48D	Cell division control protein 48 homolog A	447	468	0	N	DAEILNSMAVTN	2353.12	96.016	3.51923	0.0175953	2.73467	0.0216859	-0.597821	0.00540654	4	cytoplasm [GO:0005737]; cytoskeleton [GO:0005856]; cytosol [GO:0005829]; Golgi apparatus [GO:0005794]; nucleolus [GO:0005730]; nucleoplasm [GO:0005654]; nucleus [GO:0005634]; phragmoplast [GO:0009524]; plasma membrane [GO:0005886]; VCP-NPL4-UFD1 AAA ATPase complex [GO:0034098]	autophagosome maturation [GO:0097352]; cell division [GO:0051301]; ER-associated misfolded protein catabolic process [GO:0071712]; macroautophagy [GO:0016236]; mitotic spindle disassembly [GO:0051228]; positive regulation of protein catabolic process [GO:0045732]; response to cadmium ion [GO:0046686]; retrograde protein transport, ER to cytosol [GO:0030970]; ubiquitin-dependent ERAD pathway [GO:0…	ATPase activity [GO:0016887]; ATP binding [GO:0005524]; polyubiquitin modification-dependent protein binding [GO:0031593]		0	0	1	0	1	0	1	1	0				3.564	-0.604413	4.33208	1.90535	-0.591229	2.70637	281	273210	0	4433	294850	125320	10684
EVAEESKQVSYR	Dimethyl (N-term)	Q9LTX9;Q9LTX9-2	Q9LTX9-2	At5g49910	HSP70-7	Heat shock 70 kDa protein 7, chloroplastic	155	166	0	N	IGRRMNEVAEES	1423.69	170.66	3.51648	0.144398	0.464215	0.706454	-2.60396	0.00725549	7					0	0	0	0	0	0	0	0	0	2.83017	-3.75358	7.4429	0.893224	-2.65338	3.74009	-2.33075	-1.40492	-0.633548	38848	13236000	516990	183390	10178000	498590	157040
DYIPIPQR	Dimethyl (N-term)	P17745	P17745	At4g20360	TUFA	Elongation factor Tu, chloroplastic	275	282	0	D	LMDAVDDYIPIP	1000.53	95.62	3.51568	0.00054821	1.95901	0.00168933	-1.36265	4.24137e-05	11	apoplast [GO:0048046]; chloroplast [GO:0009507]; chloroplast envelope [GO:0009941]; chloroplast nucleoid [GO:0042644]; chloroplast stroma [GO:0009570]; chloroplast thylakoid [GO:0009534]; chloroplast thylakoid membrane [GO:0009535]; nucleolus [GO:0005730]; nucleus [GO:0005634]; plastid [GO:0009536]	chloroplast organization [GO:0009658]; leaf development [GO:0048366]; translational elongation [GO:0006414]	GTPase activity [GO:0003924]; GTP binding [GO:0005525]; translation elongation factor activity [GO:0003746]		1	1	0	0	0	0	1	0	0	1.79347	-1.2675	3.2696	1.5767	-1.39212	3.13251	2.50686	-1.42833	4.14492	40142	642100	195450	19336	206750	74928	44499
ALQVGKDSEILDDVGNR	Dimethyl (N-term)	Q9SZ30	Q9SZ30	At4g26900	HISN4	Imidazole glycerol phosphate synthase hisHF, chloroplastic	185	201	0	N	PHIGWNALQVGK	1827.93	85.16	3.50046	0.00024713	3.56033	0.000372091	0.246562	0.0982956	4	chloroplast [GO:0009507]; chloroplast stroma [GO:0009570]; plastid [GO:0009536]	glutamine metabolic process [GO:0006541]; histidine biosynthetic process [GO:0000105]	glutaminase activity [GO:0004359]; imidazoleglycerol-phosphate synthase activity [GO:0000107]; oxo-acid-lyase activity [GO:0016833]		0	1	0	0	0	0	0	0	0				3.66934	0.358326	3.47461	3.45131	0.134799	3.52631	0	281	39715	2099	48174	52724	4544
WAGFKSPEQISR	Dimethyl (N-term)	F4IWV2	F4IWV2	At3g55410		2-oxoglutarate dehydrogenase, E1 component	576	587	0	N	DWLSTNWAGFKS	1404.71	71.558	3.48852	0.000179342	4.03216	8.78627e-05	0.7802	0.000705326	10	cytosol [GO:0005829]; mitochondrion [GO:0005739]; oxoglutarate dehydrogenase complex [GO:0045252]	tricarboxylic acid cycle [GO:0006099]	cobalt ion binding [GO:0050897]; oxoglutarate dehydrogenase (succinyl-transferring) activity [GO:0004591]; thiamine pyrophosphate binding [GO:0030976]; zinc ion binding [GO:0008270]		0	0	1	0	0	0	0	0	0	3.80832	0.630459	3.38778	3.77451	0.89091	3.17358	4.51364	0.819232	3.9042	138720	1724300	2350500	168670	1769300	2798400	127320
SVQGIPSVYAR	Dimethyl (N-term)	Q9M2P7	Q9M2P7	At3g58010	PAP9	Probable plastid-lipid-associated protein 9, chloroplastic	59	69	1	D	RAMVQDSVQGIP	1175.63	94.409	3.48102	0.00024541	5.68726	1.03572e-05	2.39006	6.6197e-06	12	chloroplast [GO:0009507]; chloroplast thylakoid membrane [GO:0009535]; cytosol [GO:0005829]; plastoglobule [GO:0010287]; thylakoid [GO:0009579]; thylakoid lumen [GO:0031977]				0	1	1	0	0	0	0	0	0	5.68159	2.34377	3.5158	5.39239	2.50794	3.04811	5.9878	2.31846	3.87917	72405	702580	3134200	44558	584070	2423100	14466
GTDPENPEITIIR	Dimethyl (N-term)	Q9SI75	Q9SI75	At1g62750	CPEFG	Elongation factor G, chloroplastic	376	388	0	N	EVPPMNGTDPEN	1453.74	98.156	3.4803	0.00113817	3.60581	0.000640864	0.25866	0.0559085	11	apoplast [GO:0048046]; chloroplast [GO:0009507]; chloroplast envelope [GO:0009941]; chloroplast stroma [GO:0009570]; mitochondrion [GO:0005739]; nucleus [GO:0005634]	chloroplast organization [GO:0009658]; post-embryonic development [GO:0009791]; ribosome disassembly [GO:0032790]; seed germination [GO:0009845]	ATP binding [GO:0005524]; GTPase activity [GO:0003924]; GTP binding [GO:0005525]; translation elongation factor activity [GO:0003746]		1	1	0	0	0	0	1	0	0	3.4099	0.311409	3.27658				3.80171	0.20591	3.68401	26498	491200	554150			0	36233
GILFNHESPR	Dimethyl (N-term)	P93031;Q9SNY3	Q9SNY3	At5g66280	GMD1	GDP-mannose 4,6 dehydratase 1	198	207	0	N	GLYACNGILFNH	1168.6	91.855	3.47958	1.33756e-05	3.85036	7.85718e-05	0.554581	0.013627	4	cytoplasm [GO:0005737]; plastid [GO:0009536]	'de novo' GDP-L-fucose biosynthetic process [GO:0042351]; GDP-mannose metabolic process [GO:0019673]	GDP-mannose 4,6-dehydratase activity [GO:0008446]		0	0	0	0	0	0	0	0	0	4.07545	0.62702	3.62636	4.06354	0.787724	3.43951	3.41208	0.248999	3.37287	24315	329880	499050	22627	435620	682000	34489
LTLKNFEGLDLGKMDEANDSGLASYVAGQIDR	Dimethyl (N-term);Oxidation (M)	A0A1P8B993;A8MS37;B3H4B8;F4JFV6;O49506;O49506-2;Q2V3V9;Q9LRR9;Q9LRR9-2;Q9LRS0	Q9LRS0	At3g14415	GLO2	(S)-2-hydroxy-acid oxidase GLO2	178	209	0	N	FTLPPNLTLKNF	3455.69	82.207	3.47956	0.000259012	2.17198	0.00119838	-1.12083	0.00110096	5	peroxisome [GO:0005777]	lactate oxidation [GO:0019516]; oxidative photosynthetic carbon pathway [GO:0009854]	FMN binding [GO:0010181]; glycolate oxidase activity [GO:0008891]; L-lactate dehydrogenase activity [GO:0004459]; long-chain-(S)-2-hydroxy-long-chain-acid oxidase activity [GO:0052853]; medium-chain-(S)-2-hydroxy-acid oxidase activity [GO:0052854]; very-long-chain-(S)-2-hydroxy-acid oxidase activity [GO:0052852]		0	0	0	0	0	0	0	0	0				2.26838	-1.08063	3.51273	2.07558	-1.16102	3.44639	281	600980	0	5237	261340	62577	9540
IIDTPGHSDFGGEVER	Dimethyl (N-term)	F4K409	F4K409	At5g13650	SVR3	Isoform of F4K410, Elongation factor family protein	150	165	0	N	KNTKVNIIDTPG	1727.81	135.47	3.43241	0.00357467	4.82916	0.000531895	1.59068	0.000550731	17	chloroplast [GO:0009507]; chloroplast stroma [GO:0009570]; plastid [GO:0009536]	chloroplast RNA processing [GO:0031425]; regulation of gene expression [GO:0010468]; response to reactive oxygen species [GO:0000302]	GTPase activity [GO:0003924]; GTP binding [GO:0005525]; translation elongation factor activity [GO:0003746]		0	1	0	0	0	0	0	0	0	4.55014	1.66479	3.06338				5.10817	1.51658	3.80145	37803	2127500	3197300	0	803790	2285800	29767
TLPFYHSFWNR	Dimethyl (N-term)	Q94CE5;Q94CE5-2	Q94CE5	At3g22200	POP2	Gamma-aminobutyrate transaminase POP2, mitochondrial	118	128	0	N	AVEQLNTLPFYH	1466.71	109.6	3.43043	0.000130078	2.50019	0.000486395	-0.743589	0.00159066	5	cytosol [GO:0005829]; Golgi apparatus [GO:0005794]; mitochondrion [GO:0005739]; vacuolar membrane [GO:0005774]	adaxial/abaxial axis specification [GO:0009943]; beta-alanine catabolic process [GO:0019484]; biotin biosynthetic process [GO:0009102]; fruit development [GO:0010154]; gamma-aminobutyric acid catabolic process [GO:0009450]; gamma-aminobutyric acid metabolic process [GO:0009448]; glutamate decarboxylation to succinate [GO:0006540]; glutamate metabolic process [GO:0006536]; glutamine metabolic proc…	4-aminobutyrate:pyruvate transaminase activity [GO:0034387]; 4-aminobutyrate transaminase activity [GO:0003867]; adenosylmethionine-8-amino-7-oxononanoate transaminase activity [GO:0004015]; cobalt ion binding [GO:0050897]; gamma-aminobutyrate transaminase (glyoxylate dependent) activity [GO:0102351]; pyridoxal phosphate binding [GO:0030170]; zinc ion binding [GO:0008270]		0	0	1	0	1	1	0	0	0	2.98076	-0.597003	3.79803	2.34013	-0.689646	3.15964	2.17969	-0.944119	3.33361	16304	402570	204160	15779	238460	121430	7836
SSHVDVEDDGHSIYVR	Dimethyl (N-term)	F4K1Y4;Q9FME2	Q9FME2	At5g60980	NTF2	Isoform of Q9FME2, Nuclear transport factor 2 (NTF2) family protein with RNA binding (RRM-RBD-RNP motifs) domain-containing protein	283	298	0	N	HENVPNSSHVDV	1813.82	116	3.423	4.25311e-06	1.16225	0.00120957	-1.96456	5.84355e-05	7	cytoplasm [GO:0005737]; cytosol [GO:0005829]; nucleus [GO:0005634]; plastid [GO:0009536]; ribonucleoprotein complex [GO:1990904]	gene silencing by RNA [GO:0031047]; response to abscisic acid [GO:0009737]	mRNA binding [GO:0003729]		0	0	1	0	0	0	1	0	0	1.09836	-1.80437	3.41787	1.39774	-1.89782	3.45929	0.990645	-2.19149	3.39184	74315	913180	193020	31789	615420	104830	49353
QVQETGSSVFDATQR	Dimethyl (N-term)	A0A1P8BCX7;Q9FN48	Q9FN48	At5g23060	CAS	Calcium sensing receptor	79	93	0	N	VEKTINQVQETG	1651.78	93.909	3.41657	0.00105953	3.95279	0.000317785	0.720037	0.00161213	10	chloroplast [GO:0009507]; chloroplast thylakoid [GO:0009534]; chloroplast thylakoid membrane [GO:0009535]; integral component of membrane [GO:0016021]; mitochondrion [GO:0005739]; plastid [GO:0009536]; thylakoid [GO:0009579]	cellular response to calcium ion [GO:0071277]; de-etiolation [GO:0009704]; regulation of stomatal closure [GO:0090333]			0	1	0	0	0	0	0	0	0	4.26626	0.900697	3.54359	3.23933	0.701523	2.70142	4.35279	0.55789	4.00471	78209	1280200	1608600	59390	807560	903270	36774
SVVVDCTADSAIASR	Dimethyl (N-term)	O81852;O81852-2	O81852	At4g19710	AKHSDH2	Isoform of O81852, Isoform 2 of Bifunctional aspartokinase/homoserine dehydrogenase 2, chloroplastic	643	657	0	N	NHFIPNSVVVDC	1549.74	120.14	3.38762	1.8384e-05	0.670773	0.0024342	-2.53306	3.22924e-06	8	chloroplast [GO:0009507]; chloroplast stroma [GO:0009570]	aspartate family amino acid biosynthetic process [GO:0009067]; homoserine biosynthetic process [GO:0009090]; lysine biosynthetic process via diaminopimelate [GO:0009089]; methionine biosynthetic process [GO:0009086]; threonine biosynthetic process [GO:0009088]	aspartate kinase activity [GO:0004072]; ATP binding [GO:0005524]; homoserine dehydrogenase activity [GO:0004412]; NADP binding [GO:0050661]		0	1	0	0	0	0	0	0	0	0.71919	-2.60387	3.50102	0.584857	-2.47119	3.21974	0.708272	-2.52413	3.4421	44115	694250	61731	26442	372110	39423	27864
LDTKPYSDR	Dimethyl (N-term)	Q43127	Q43127	At5g35630	GLN2	Glutamine synthetase, chloroplastic/mitochondrial	68	76	0	N	VETLLNLDTKPY	1093.54	89.08	3.38499	0.00361931	3.11622	0.00405678	-0.0979721	0.352997	2	apoplast [GO:0048046]; chloroplast [GO:0009507]; chloroplast envelope [GO:0009941]; chloroplast stroma [GO:0009570]; chloroplast thylakoid membrane [GO:0009535]; cytosolic ribosome [GO:0022626]; mitochondrion [GO:0005739]; plastid [GO:0009536]; thylakoid [GO:0009579]	aging [GO:0007568]; ammonia assimilation cycle [GO:0019676]; glutamine biosynthetic process [GO:0006542]; response to cadmium ion [GO:0046686]	ATP binding [GO:0005524]; glutamate-ammonia ligase activity [GO:0004356]		1	1	0	0	0	1	0	0	0	2.6669	-0.174383	3.01931	3.56553	-0.0215617	3.75067				69074	1058400	750590	46293	1521700	1344800
DISALGSEEQR	Dimethyl (N-term)	P25851	P25851	At3g54050	CFBP1	Fructose-1,6-bisphosphatase 1, chloroplastic	222	232	0	D	IVDDSDDISALG	1203.57	150.08	3.37555	0.00186656	4.97971	0.00729297	1.79805	0.0301873	12	apoplast [GO:0048046]; chloroplast [GO:0009507]; chloroplast stroma [GO:0009570]; cytoplasm [GO:0005737]; cytosol [GO:0005829]; stromule [GO:0010319]	fructose 1,6-bisphosphate metabolic process [GO:0030388]; fructose 6-phosphate metabolic process [GO:0006002]; fructose metabolic process [GO:0006000]; gluconeogenesis [GO:0006094]; photosynthesis [GO:0015979]; photosynthetic electron transport in photosystem I [GO:0009773]; reductive pentose-phosphate cycle [GO:0019253]; response to cold [GO:0009409]; sucrose biosynthetic process [GO:0005986]; s…	fructose 1,6-bisphosphate 1-phosphatase activity [GO:0042132]; metal ion binding [GO:0046872]		1	1	1	0	0	0	0	0	0	4.01305	1.07465	3.1164				5.94638	2.52145	3.6347	5529	108420	977300	0	281	1048100	6385
ERILSSLSR	Dimethyl (N-term)	Q93V56	Q93V56	At1g01050	PPA1	Soluble inorganic pyrophosphatase 1	20	28	0	N	PAPRLNERILSS	1059.6	95.483	3.34846	0.00016159	5.18549	7.1722e-06	1.98948	1.44691e-05	10	cytoplasm [GO:0005737]; cytosol [GO:0005829]; nucleoplasm [GO:0005654]; nucleus [GO:0005634]	cell wall biogenesis [GO:0042546]; lipid storage [GO:0019915]; phosphate-containing compound metabolic process [GO:0006796]; regulation of starch metabolic process [GO:2000904]; sucrose metabolic process [GO:0005985]	inorganic diphosphatase activity [GO:0004427]; magnesium ion binding [GO:0000287]		0	0	1	0	0	0	1	0	0	5.41351	1.94855	3.61505	4.9724	2.11286	2.95697	5.17057	1.90704	3.47335	119090	1509700	4679200	123540	1605000	6163000	63945
ATLMNIADNPTNVQLPGMYNKEENAR	Dimethyl (N-term);Oxidation (M)	A0A1P8ATD8;F4IVZ7;P10896;P10896-2;Q9AST9	P10896	At2g39730	RCA	Ribulose bisphosphate carboxylase/oxygenase activase, chloroplastic	252	277	0	N	NNQMVNATLMNI	2919.39	135.58	3.3392	0.00180315	2.1298	0.00240044	-1.02869	0.00137644	16	apoplast [GO:0048046]; cell wall [GO:0005618]; chloroplast [GO:0009507]; chloroplast envelope [GO:0009941]; chloroplast stroma [GO:0009570]; chloroplast thylakoid membrane [GO:0009535]; Golgi apparatus [GO:0005794]; nucleus [GO:0005634]; plastoglobule [GO:0010287]; stromule [GO:0010319]; thylakoid [GO:0009579]	defense response to bacterium [GO:0042742]; leaf senescence [GO:0010150]; response to cold [GO:0009409]; response to jasmonic acid [GO:0009753]; response to light stimulus [GO:0009416]	ADP binding [GO:0043531]; ATP binding [GO:0005524]; enzyme regulator activity [GO:0030234]; ribulose-1,5-bisphosphate carboxylase/oxygenase activator activity [GO:0046863]		1	1	0	0	1	0	1	0	0				1.93385	-0.990673	3.08817	2.32575	-1.06672	3.59023	281	232170	0	26224	923930	302920	67338
SEEANSKQQADVKTLIR	Dimethyl (N-term)	Q9C8X4	Q9C8X4	At1g36390		GrpE protein homolog	64	80	0	N	AHQTNNSEEANS	1916	90.714	3.3357	4.32689e-05	-0.752261	0.00723663	-3.90413	2.55326e-05	4	chloroplast [GO:0009507]; chloroplast envelope [GO:0009941]; chloroplast stroma [GO:0009570]; mitochondrial matrix [GO:0005759]	protein folding [GO:0006457]; response to heat [GO:0009408]	adenyl-nucleotide exchange factor activity [GO:0000774]; chaperone binding [GO:0051087]; copper ion binding [GO:0005507]; protein heterodimerization activity [GO:0046982]; protein homodimerization activity [GO:0042803]; unfolded protein binding [GO:0051082]		0	1	0	0	0	1	0	0	0	-0.465103	-3.55323	3.26617	-0.886243	-3.88968	3.16709	-0.905436	-4.26947	3.57383	77811	1183700	47273	77843	1018400	32180	76453
GDDAQDLHSLLSSPAR	Dimethyl (N-term)	O80763	O80763	At1g60420		Probable nucleoredoxin 1	10	25	0	N	TSKQVNGDDAQD	1680.81	76.768	3.32429	0.0270951	3.63681	0.0190401	0.496385	0.00304141	6	cell [GO:0005623]; cytosol [GO:0005829]; nucleus [GO:0005634]	cell redox homeostasis [GO:0045454]; pollen tube growth [GO:0009860]; pollen tube guidance [GO:0010183]; regulation of pollen tube growth [GO:0080092]; response to cadmium ion [GO:0046686]	protein-disulfide reductase activity [GO:0047134]		0	0	1	0	0	0	1	0	0	1.57373	0.386557	1.36522	5.62858	0.628029	5.16423	3.70811	0.474568	3.4434	20037	201290	108480	6893	385880	540290	18092
YIQELLAIQQQGPR	Dimethyl (N-term)	F4IT21;Q9M1Y7	Q9M1Y7	At3g59870	F24G16.140	Uncharacterized protein F24G16.140	134	147	0	D	RVPDVDYIQELL	1655.9	158.31	3.31679	0.00101008	3.96998	0.0123902	0.839947	0.304319	18	chloroplast [GO:0009507]; chloroplast stroma [GO:0009570]				0	1	0	0	0	0	0	0	0				4.92775	1.95177	3.13965	3.01222	-0.271881	3.49394	0	412380	350830	13830	1037100	1328400	1817
ASCTTNCLAPLAKVINDR	Dimethyl (N-term)	F4HQT1;P25858;Q9FX54	P25858	At3g04120	GAPC1	Glyceraldehyde-3-phosphate dehydrogenase GAPC2, cytosolic	154	171	0	N	LDIVSNASCTTN	2002.99	69.92	3.31605	0.0136214	0.590172	0.403317	-2.40275	4.13944e-05	4	apoplast [GO:0048046]; chloroplast [GO:0009507]; cytosol [GO:0005829]; mitochondrial envelope [GO:0005740]; mitochondrion [GO:0005739]; nucleus [GO:0005634]; plasma membrane [GO:0005886]; vacuolar membrane [GO:0005774]	fruit development [GO:0010154]; gluconeogenesis [GO:0006094]; glycolytic process [GO:0006096]; response to cadmium ion [GO:0046686]; response to heat [GO:0009408]; response to hydrogen peroxide [GO:0042542]; response to oxidative stress [GO:0006979]; response to redox state [GO:0051775]; response to sucrose [GO:0009744]; seed development [GO:0048316]	copper ion binding [GO:0005507]; DNA binding [GO:0003677]; glyceraldehyde-3-phosphate dehydrogenase (NAD+) (phosphorylating) activity [GO:0004365]; glyceraldehyde-3-phosphate dehydrogenase (NADP+) (non-phosphorylating) activity [GO:0008886]; NAD binding [GO:0051287]; NADP binding [GO:0050661]		1	1	1	0	0	0	1	1	0	1.36099	-2.61875	4.16734	1.45756	-2.15427	4.18379	-1.04803	-2.43524	1.59702	56138	1589600	187620	10363	238310	39506	10899
QMQTSFSEPR	Dimethyl (N-term);Oxidation (M)	B9DG17;F4J4W3;Q08682;Q8H173;Q8H173-2	Q08682	At1g72370	RPSaA	Isoform of Q08682, 40S ribosomal protein SA	115	124	0	N	PGTFTNQMQTSF	1225.54	110.14	3.29249	0.00390156	4.06423	0.0012286	1.06154	7.1622e-05	25	chloroplast [GO:0009507]; cytoplasm [GO:0005737]; cytosol [GO:0005829]; cytosolic ribosome [GO:0022626]; cytosolic small ribosomal subunit [GO:0022627]; nucleus [GO:0005634]; plasma membrane [GO:0005886]; plasmodesma [GO:0009506]; polysomal ribosome [GO:0042788]; small ribosomal subunit [GO:0015935]	cytoplasmic translation [GO:0002181]; response to osmotic stress [GO:0006970]; response to salt stress [GO:0009651]; ribosomal small subunit assembly [GO:0000028]; translation [GO:0006412]	mRNA binding [GO:0003729]; structural constituent of ribosome [GO:0003735]		0	1	1	0	0	0	1	1	0	5.04735	1.00652	4.18358	4.0284	1.10594	3.43926	3.11695	1.07215	2.25463	552760	2198700	3739100	34013	788970	1366600	723760
SSMTVGPR	Dimethyl (N-term);Oxidation (M)	A0A1P8B564;F4JM86;P25819	P25819	At4g35090	CAT2	Isoform of A0A1P8B564, Catalase	30	37	0	N	PVWNNNSSMTVG	849.401	117.16	3.25924	9.73839e-05	4.5751	4.95532e-05	1.48689	0.000191343	4	cell [GO:0005623]; cytoplasm [GO:0005737]; cytosol [GO:0005829]; cytosolic ribosome [GO:0022626]; glyoxysome [GO:0009514]; mitochondrion [GO:0005739]; peroxisome [GO:0005777]; plasma membrane [GO:0005886]; stromule [GO:0010319]	cell death [GO:0008219]; cell redox homeostasis [GO:0045454]; cellular response to nitrogen starvation [GO:0006995]; cellular response to phosphate starvation [GO:0016036]; cellular response to sulfate starvation [GO:0009970]; hydrogen peroxide catabolic process [GO:0042744]; photoperiodism [GO:0009648]; response to cold [GO:0009409]; response to hydrogen peroxide [GO:0042542]; response to light …	catalase activity [GO:0004096]; cobalt ion binding [GO:0050897]; heme binding [GO:0020037]		0	0	1	0	0	0	0	1	0	4.1318	1.26448	3.00694	4.90593	1.50788	3.5617	4.68756	1.6883	3.20908	18085	187800	393480	28258	307560	729920	19848
QAVHMDISGNR	Dimethyl (N-term)	Q8LD03	Q8LD03	At5g16130	RPS7C	40S ribosomal protein S7-3	48	58	0	N	KDLYINQAVHMD	1226.58	90.689	3.25781	0.000341398	3.54478	4.95634e-05	0.470801	0.00374122	8	cytosol [GO:0005829]; cytosolic ribosome [GO:0022626]; cytosolic small ribosomal subunit [GO:0022627]; nucleolus [GO:0005730]; plasma membrane [GO:0005886]; plasmodesma [GO:0009506]; plastid [GO:0009536]; polysomal ribosome [GO:0042788]; small-subunit processome [GO:0032040]	ribosomal small subunit biogenesis [GO:0042274]; rRNA processing [GO:0006364]; translation [GO:0006412]	mRNA binding [GO:0003729]; structural constituent of ribosome [GO:0003735]		0	0	1	0	0	0	0	1	0	3.43154	0.507817	3.10178	3.33212	0.57169	2.92409	3.87068	0.332898	3.74756	22282	526080	610020	6316	163590	204630	7246
ADVAVDFYHR	Dimethyl (N-term)	Q4V3B3;Q84WV2;Q8GXT2;Q8GXT2-2;Q8GXT2-3;Q9SE50;Q9SE50-2	Q9SE50	At1g52400	BGLU18	Isoform of Q9SE50, Isoform 2 of Beta-D-glucopyranosyl abscisate beta-glucosidase	89	98	0	N	RCENHNADVAVD	1191.57	90.827	3.25093	0.00018323	6.03389	2.51341e-05	2.96678	3.55142e-06	7	chloroplast [GO:0009507]; endoplasmic reticulum [GO:0005783]; endoplasmic reticulum lumen [GO:0005788]; ER body [GO:0010168]; nucleus [GO:0005634]; peroxisome [GO:0005777]; plasmodesma [GO:0009506]; vacuole [GO:0005773]	abscisic acid-activated signaling pathway [GO:0009738]; abscisic acid metabolic process [GO:0009687]; carbohydrate metabolic process [GO:0005975]; defense response to fungus [GO:0050832]; glucosinolate catabolic process [GO:0019762]; positive regulation of abscisic acid-activated signaling pathway [GO:0009789]; protein polymerization [GO:0051258]; regulation of stomatal movement [GO:0010119]; res…	abscisic acid glucose ester beta-glucosidase activity [GO:0051993]; beta-glucosidase activity [GO:0008422]; identical protein binding [GO:0042802]		0	1	0	1	0	0	1	0	1	5.52821	2.8392	2.86704	6.23561	3.06601	3.33331	6.33786	2.99515	3.55243	14972	124370	764430	11254	140420	959230	17620
DIKAGTNIEVDGAPWR	Dimethyl (N-term)	Q8VZW6	Q8VZW6	At3g08740		Elongation factor P (EF-P) family protein	57	72	0	N	CSMSANDIKAGT	1740.88	91.657	3.21225	7.62601e-06	2.50696	5.02298e-05	-0.416021	0.0124241	14	chloroplast [GO:0009507]; chloroplast stroma [GO:0009570]; cytoplasm [GO:0005737]; cytosol [GO:0005829]		translation elongation factor activity [GO:0003746]		0	1	1	0	0	0	0	0	0	2.37241	-0.260144	3.13054	2.46916	-0.616527	3.24937	2.67931	-0.371392	3.25685	18407	266280	305850	15240	456710	291160	151620
HILSAPETR	Dimethyl (N-term)	Q42290;Q42290-2	Q42290	At3g02090	MPPbeta	Probable mitochondrial-processing peptidase subunit beta, mitochondrial	90	98	0	N	ILASHNHILSAP	1022.55	118.5	3.2084	0.0146732	5.55924	0.00218096	1.3528	0.00850207	23	cell wall [GO:0005618]; chloroplast [GO:0009507]; cytosol [GO:0005829]; mitochondrial inner membrane [GO:0005743]; mitochondrial intermembrane space [GO:0005758]; mitochondrial matrix [GO:0005759]; mitochondrial outer membrane [GO:0005741]; mitochondrial processing peptidase complex [GO:0017087]; mitochondrial respiratory chain complex III [GO:0005750]; mitochondrion [GO:0005739]; nucleolus [GO:0…	protein processing involved in protein targeting to mitochondrion [GO:0006627]	metalloendopeptidase activity [GO:0004222]; oxidoreductase activity [GO:0016491]; zinc ion binding [GO:0008270]		0	1	1	0	0	1	0	0	0	3.75837	1.33588	2.60054	6.72119	1.99195	4.89292	6.19816	0.730565	2.13173	26167	1603200	4603300	13508	2309700	2217600	69833
MRGTDAEEVAER	Dimethyl (N-term)	Q8GSJ1	Q8GSJ1	At1g09795	HISN1B	ATP phosphoribosyltransferase 2, chloroplastic	320	331	0	N	FTVVANMRGTDA	1362.62	70.68	3.19838	0.00108827	4.6144	0.00071505	1.50539	0.000554002	10	chloroplast [GO:0009507]; chloroplast stroma [GO:0009570]	histidine biosynthetic process [GO:0000105]	ATP phosphoribosyltransferase activity [GO:0003879]; magnesium ion binding [GO:0000287]		0	1	0	0	0	0	0	0	0				4.3059	1.44758	3.02198	4.92291	1.5632	3.37478	0	326480	729840	44282	462420	1035700	29936
YGLPIVGPIKDR	Dimethyl (N-term)	Q96242	Q96242	At5g42650	CYP74A	Allene oxide synthase, chloroplastic	61	72	0	N	RNIPGNYGLPIV	1326.77	69.864	3.1981	0.0193141	3.10101	0.0187688	0.0968232	0.394798	4	chloroplast [GO:0009507]; chloroplast envelope [GO:0009941]; chloroplast thylakoid [GO:0009534]; chloroplast thylakoid membrane [GO:0009535]; mitochondrion [GO:0005739]; plastid [GO:0009536]; plastoglobule [GO:0010287]; thylakoid [GO:0009579]	defense response [GO:0006952]; defense response to fungus [GO:0050832]; epoxygenase P450 pathway [GO:0019373]; jasmonic acid biosynthetic process [GO:0009695]; oxidation-reduction process [GO:0055114]; oxylipin biosynthetic process [GO:0031408]; oxylipin metabolic process [GO:0031407]; response to fungus [GO:0009620]; response to jasmonic acid [GO:0009753]; response to wounding [GO:0009611]; ster…	allene oxide synthase activity [GO:0009978]; heme binding [GO:0020037]; hydroperoxide dehydratase activity [GO:0047987]; iron ion binding [GO:0005506]; monooxygenase activity [GO:0004497]; oxidoreductase activity [GO:0016491]; oxidoreductase activity, acting on paired donors, with incorporation or reduction of molecular oxygen [GO:0016705]; oxygen binding [GO:0019825]		0	1	0	0	0	0	0	0	0	3.98826	0.197619	3.9687				2.21376	-0.00397238	2.4275	18848	703870	528840			0	11517
KESITEPVEEDVATQPIR	Dimethyl (N-term)	Q93V66	Q93V66	At3g57280	FAX1	Protein FATTY ACID EXPORT 1, chloroplastic	79	96	0	N	DETATNKESITE	2040.04	154.12	3.18505	0.00394	3.54876	0.00207991	0.504174	0.0011473	20	chloroplast [GO:0009507]; chloroplast envelope [GO:0009941]; chloroplast inner membrane [GO:0009706]; cytosol [GO:0005829]; integral component of membrane [GO:0016021]; membrane [GO:0016020]; plastid [GO:0009536]	fatty acid transmembrane transport [GO:1902001]; fatty acid transport [GO:0015908]; lipid homeostasis [GO:0055088]; plant-type cell wall assembly [GO:0071668]; pollen wall assembly [GO:0010208]	fatty acid transmembrane transporter activity [GO:0015245]		0	1	1	0	0	0	0	0	0	2.41268	0.490582	2.10009	4.06788	0.461151	3.6403	4.16571	0.560788	3.81476	5399	636120	2267400	77516	4734600	2074100	27714
MVDLPLGATEDR	Dimethyl (N-term)	P16127;Q5XF33	Q5XF33	At5g45930	CHLI2	Magnesium-chelatase subunit ChlI-2, chloroplastic	180	191	0	N	IETKINMVDLPL	1315.64	60.434	3.18244	8.57124e-06	2.33463	0.000479902	-0.663989	0.0160783	3	chloroplast [GO:0009507]; chloroplast stroma [GO:0009570]; magnesium chelatase complex [GO:0010007]; plastid [GO:0009536]	chlorophyll biosynthetic process [GO:0015995]; photosynthesis [GO:0015979]	ATPase activity [GO:0016887]; ATP binding [GO:0005524]; magnesium chelatase activity [GO:0016851]		0	1	0	0	0	0	0	0	0	2.4614	-0.461813	3.10125	2.64382	-0.448682	3.25617	1.89866	-1.08147	3.18991	17150	238500	114650	16955	256670	121340	36273
ELDVESVLR	Dimethyl (N-term)	A0A1P8BB43;F4K9Y6;Q9FNJ9	Q9FNJ9	At5g22620		Isoform of Q9FNJ9, Phosphoglycerate/bisphosphoglycerate mutase family protein	336	344	0	N	KTKQMNELDVES	1058.56	121.09	3.17411	0.000259493	-1.72383	0.000509351	-4.71409	6.7061e-06	5	chloroplast [GO:0009507]; chloroplast stroma [GO:0009570]; cytoplasm [GO:0005737]		2-carboxy-D-arabinitol-1-phosphatase activity [GO:0047538]; phosphatase activity [GO:0016791]		0	1	0	0	0	0	0	0	0	-1.43349	-4.55261	3.29719	-1.9537	-4.53359	2.74355	-1.78429	-5.05607	3.4816	4106	100240	3762	6181	351000	10325	6117
AGIRPAINVGISVSR	Dimethyl (N-term)	P56757	P56757	AtCg00120	atpA	ATP synthase subunit alpha, chloroplastic	352	366	0	N	SADLFNAGIRPA	1508.88	77.146	3.17371	0.00462852	3.77804	0.00122871	0.798213	0.00308815	6	chloroplast [GO:0009507]; chloroplast thylakoid [GO:0009534]; chloroplast thylakoid membrane [GO:0009535]; cytosol [GO:0005829]; mitochondrion [GO:0005739]; plastid [GO:0009536]; plastoglobule [GO:0010287]; proton-transporting ATP synthase complex, catalytic core F(1) [GO:0045261]; stromule [GO:0010319]; thylakoid [GO:0009579]; thylakoid lumen [GO:0031977]	ATP synthesis coupled proton transport [GO:0015986]; defense response to bacterium [GO:0042742]; response to cold [GO:0009409]	ATP binding [GO:0005524]; proton-transporting ATP synthase activity, rotational mechanism [GO:0046933]; zinc ion binding [GO:0008270]		0	1	1	0	0	0	0	0	0	3.463	0.852202	2.78885				4.09307	0.744223	3.55856	16846	201840	261710	0	155790	231000	19422
TPSYLTGEYPGDYGWDTAGLSADPETFAKNR	Dimethyl (N-term)	A0A1I9LMB4;A0A1P8AZ91;Q9S7J7;Q9SHR7;Q9XF87	Q9S7J7	At2g05070	LHCB2.2	Chlorophyll a-b binding protein 2.1, chloroplastic	65	95	0	N	GPFSENTPSYLT	3378.53	72.603	3.17191	7.8173e-05	3.63714	6.8367e-06	0.64912	0.00210013	10	chloroplast [GO:0009507]; chloroplast envelope [GO:0009941]; chloroplast thylakoid [GO:0009534]; chloroplast thylakoid membrane [GO:0009535]; integral component of membrane [GO:0016021]; mitochondrion [GO:0005739]; photosystem I [GO:0009522]; photosystem II [GO:0009523]; plastoglobule [GO:0010287]; PSII associated light-harvesting complex II [GO:0009517]; thylakoid [GO:0009579]; vacuolar membrane…	cellular response to abscisic acid stimulus [GO:0071215]; photosynthesis, light harvesting in photosystem I [GO:0009768]; photosynthesis, light harvesting in photosystem II [GO:0009769]; positive regulation of reactive oxygen species biosynthetic process [GO:1903428]; protein-chromophore linkage [GO:0018298]; regulation of stomatal closure [GO:0090333]; response to cold [GO:0009409]; response to …	chlorophyll binding [GO:0016168]; metal ion binding [GO:0046872]		0	1	0	0	0	0	0	0	0	3.55026	0.829407	2.89881	3.67161	0.609726	3.22562	3.68955	0.508226	3.3913	5894	52888	152400	5372	217040	352040	28767
LLEDEDEDEEVVPEGEVDQGDVHIRPIPR	Dimethyl (N-term)	Q8GZQ3	Q8GZQ3	At3g03710	PNP1	Polyribonucleotide nucleotidyltransferase 1, chloroplastic	385	413	0	D	IEAQPDLLEDED	3327.57	112.13	3.11654	0.000306904	4.52854	0.000211704	1.45918	0.00058445	16	chloroplast [GO:0009507]; chloroplast stroma [GO:0009570]; cytosol [GO:0005829]; mitochondrion [GO:0005739]	carotene biosynthetic process [GO:0016120]; cellular response to phosphate starvation [GO:0016036]; chlorophyll biosynthetic process [GO:0015995]; chloroplast RNA processing [GO:0031425]; mitochondrial mRNA catabolic process [GO:0000958]; mitochondrial RNA 3'-end processing [GO:0000965]; mitochondrial RNA catabolic process [GO:0000957]; mitochondrial RNA processing [GO:0000963]; mRNA processing […	3'-5'-exoribonuclease activity [GO:0000175]; polyribonucleotide nucleotidyltransferase activity [GO:0004654]; RNA binding [GO:0003723]		0	1	1	0	0	0	0	0	0	4.64452	1.51293	3.128	4.41256	1.40543	3.10508				40402	444420	1052900	68862	805140	2181900	0
YDGSSTGQAPGEDSEVILYPQAIFR	Dimethyl (N-term)	Q43127	Q43127	At5g35630	GLN2	Glutamine synthetase, chloroplastic/mitochondrial	113	137	0	N	ELPKWNYDGSST	2699.27	85.423	3.11457	0.000679182	3.9289	0.000364175	0.956517	0.000592175	21	apoplast [GO:0048046]; chloroplast [GO:0009507]; chloroplast envelope [GO:0009941]; chloroplast stroma [GO:0009570]; chloroplast thylakoid membrane [GO:0009535]; cytosolic ribosome [GO:0022626]; mitochondrion [GO:0005739]; plastid [GO:0009536]; thylakoid [GO:0009579]	aging [GO:0007568]; ammonia assimilation cycle [GO:0019676]; glutamine biosynthetic process [GO:0006542]; response to cadmium ion [GO:0046686]	ATP binding [GO:0005524]; glutamate-ammonia ligase activity [GO:0004356]		1	1	0	0	0	1	0	0	0	4.20649	1.06689	3.31765	4.38548	1.04775	3.50135	3.19472	0.754909	2.52471	21209	267050	395120	28310	440690	590040	46462
GSAVSDPTWELKR	Dimethyl (N-term)	O82291	O82291	At2g35490	PAP3	Probable plastid-lipid-associated protein 3, chloroplastic	143	155	0	N	EADAGNGSAVSD	1444.73	73.91	3.10161	0.00160866	3.22492	0.00109189	0.294129	0.0343373	6	chloroplast [GO:0009507]; chloroplast thylakoid [GO:0009534]; chloroplast thylakoid membrane [GO:0009535]; endoplasmic reticulum [GO:0005783]; plastid [GO:0009536]; plastoglobule [GO:0010287]; thylakoid [GO:0009579]				0	1	0	1	0	0	0	0	0	2.99162	0.282647	2.88694	3.45822	0.305612	3.31627				96597	583960	678330	36024	429350	473200
GATEEPVAEMGTSGIILVAGATGGVGR	Dimethyl (N-term)	F4JRN8;Q8VYA4	Q8VYA4	At4g18810		Isoform of F4JRN8, At4g18810	110	136	0	N	FEKLTNGATEEP	2499.26	129.08	3.09925	0.00317501	2.45587	0.00160146	-0.459546	0.0218421	8		mitochondrial respiratory chain complex I assembly [GO:0032981]			0	0	0	0	0	0	0	0	0	2.00976	-0.162257	2.35006	2.20024	-0.553004	2.9169	3.15761	-0.663379	4.03079	4233	31570	20746	13368	334570	46602	12640
GSVTVETEEVTKKR	Dimethyl (N-term)	Q93Y08	Q93Y08	At5g64940	ABC1K8	Protein ACTIVITY OF BC1 COMPLEX KINASE 8, chloroplastic	116	129	0	N	LVKYVNGSVTVE	1561.83	78.486	3.09146	0.000382513	2.33292	0.000738433	-0.587693	0.00762544	2	chloroplast [GO:0009507]; chloroplast envelope [GO:0009941]; chloroplast membrane [GO:0031969]; integral component of membrane [GO:0016021]; plastid [GO:0009536]	cellular response to oxidative stress [GO:0034599]; circadian rhythm [GO:0007623]; iron ion homeostasis [GO:0055072]; leaf senescence [GO:0010150]; membrane lipid biosynthetic process [GO:0046467]; regulation of response to reactive oxygen species [GO:1901031]; response to cadmium ion [GO:0046686]; response to high light intensity [GO:0009644]; response to hydrogen peroxide [GO:0042542]; response…	ATP binding [GO:0005524]; protein kinase activity [GO:0004672]		0	1	0	0	0	0	0	0	0	2.33573	-0.52444	3.03821	2.3301	-0.650946	3.14472				32349	385830	217050	34144	411300	228490
GIGDADGIIIVDHGSR	Dimethyl (N-term)	A0A1P8AWW0;A0A1P8AWY5;Q84JH7	Q84JH7	At1g50170	SIRB	Isoform of Q84JH7, Sirohydrochlorin ferrochelatase B	77	92	0	N	EGLVKNGIGDAD	1593.81	129.62	3.06689	0.000381784	3.49146	9.79368e-06	0.647817	0.000424644	23	chloroplast [GO:0009507]	cobalamin biosynthetic process [GO:0009236]; response to oxidative stress [GO:0006979]; siroheme biosynthetic process [GO:0019354]	4 iron, 4 sulfur cluster binding [GO:0051539]; identical protein binding [GO:0042802]; iron-sulfur cluster binding [GO:0051536]; metal ion binding [GO:0046872]; sirohydrochlorin cobaltochelatase activity [GO:0016852]; sirohydrochlorin ferrochelatase activity [GO:0051266]		0	1	0	0	0	0	0	0	0	3.38835	0.597279	3.50794	3.59705	0.67235	2.66781	3.48896	0.673823	3.02492	149380	1360900	1708400	144600	1213100	1476600	318860
ACTAVGDVVR	Dimethyl (N-term)	Q9SF16;Q9SF16-2	Q9SF16	At3g11830	CCT7	Isoform of Q9SF16, Isoform 2 of T-complex protein 1 subunit eta	31	40	0	N	LVSNINACTAVG	1046.52	120.12	3.06606	1.06082e-05	3.02899	1.64103e-05	0.0971186	0.295644	13	chaperonin-containing T-complex [GO:0005832]; cytosol [GO:0005829]	protein folding [GO:0006457]; response to cadmium ion [GO:0046686]	ATP binding [GO:0005524]; unfolded protein binding [GO:0051082]		0	0	1	0	0	0	0	0	0	2.9337	-0.0392463	3.15371	3.1437	0.247261	3.0601	3.00957	0.0833415	2.98437	415510	4309100	3558500	247140	2673600	2342000	422260
FQVDEIGR	Dimethyl (N-term)	F4IMB5;P92549	P92549	AtMg01190	ATPA	ATP synthase subunit alpha, mitochondrial	25	32	0	N	RNFYANFQVDEI	962.482	124.08	3.06039	0.00206912	3.62318	0.000398331	0.891197	0.00283604	18	mitochondrial inner membrane [GO:0005743]; proton-transporting ATP synthase complex, catalytic core F(1) [GO:0045261]	ATP synthesis coupled proton transport [GO:0015986]	ATP binding [GO:0005524]; proton-transporting ATP synthase activity, rotational mechanism [GO:0046933]		0	0	0	0	0	1	0	0	0	2.9458	0.970994	2.21405	4.10859	1.12491	3.51983	3.81515	0.577692	3.44729	90368	777720	1800600	125670	1628800	2872200	77704
GEDEVFIGDIR	Dimethyl (N-term)	O80934	O80934	At2g37660		Uncharacterized protein At2g37660, chloroplastic	120	130	0	N	SKEKINGEDEVF	1248.6	95.483	3.04815	0.0050994	1.77114	0.00015433	-1.0958	0.0336961	5	apoplast [GO:0048046]; chloroplast [GO:0009507]; chloroplast stroma [GO:0009570]; endoplasmic reticulum [GO:0005783]; thylakoid [GO:0009579]	defense response to bacterium [GO:0042742]	copper ion binding [GO:0005507]		1	1	0	1	0	0	0	0	0	1.94041	-1.6727	3.84251	1.69463	-0.19173	1.9494	1.67837	-1.42298	3.35254	33797	392310	215620	38883	214690	138920	49331
DEVLIAGFGR	Dimethyl (N-term)	P49201;Q9SF35	P49201	At5g02960	RPS23B	40S ribosomal protein S23-1	97	106	0	N	NYIEENDEVLIA	1075.57	128.69	3.02428	0.00366261	6.2961	0.000271004	3.45566	1.92269e-05	21	cytosolic ribosome [GO:0022626]; cytosolic small ribosomal subunit [GO:0022627]; plasma membrane [GO:0005886]; polysomal ribosome [GO:0042788]; ribosome [GO:0005840]	translation [GO:0006412]	structural constituent of ribosome [GO:0003735]		0	0	0	0	0	0	0	1	0	5.62684	3.13592	2.66895	7.40321	3.54688	4.02003	5.85824	3.68418	2.38388	4625	81679	1492000	1772	140760	729290	10881
SIDDVVLVGGSTR	Dimethyl (N-term)	O65719;Q9LHA8	Q9LHA8	At3g12580	HSP70-4	Heat shock 70 kDa protein 3	336	348	0	N	AKMDKNSIDDVV	1316.69	189.17	3.01529	5.81651e-06	0.715964	0.00487231	-1.79577	9.08435e-05	44	cell wall [GO:0005618]; cytoplasm [GO:0005737]; cytosol [GO:0005829]; Golgi apparatus [GO:0005794]; mitochondrion [GO:0005739]; nucleus [GO:0005634]; plasma membrane [GO:0005886]; vacuolar membrane [GO:0005774]	cellular response to unfolded protein [GO:0034620]; chaperone cofactor-dependent protein refolding [GO:0051085]; protein refolding [GO:0042026]; protein ubiquitination [GO:0016567]; response to bacterium [GO:0009617]; response to cadmium ion [GO:0046686]; response to heat [GO:0009408]; response to temperature stimulus [GO:0009266]; response to unfolded protein [GO:0006986]; response to virus [GO:…	ATPase activity [GO:0016887]; ATPase activity, coupled [GO:0042623]; ATP binding [GO:0005524]; heat shock protein binding [GO:0031072]; misfolded protein binding [GO:0051787]; protein folding chaperone [GO:0044183]; ubiquitin protein ligase binding [GO:0031625]; unfolded protein binding [GO:0051082]		0	0	1	0	1	0	1	1	0	0.57149	-1.6157	3.03103	0.924537	-1.74546	3.01814	0.651866	-2.02615	2.99669	501570	4192900	1048400	291930	2533000	602950	763920
LVDQVQIPKGEMWSVHKFGGTCVGNSQR	Dimethyl (N-term)	O81852;O81852-2	O81852	At4g19710	AKHSDH2	Isoform of O81852, Isoform 2 of Bifunctional aspartokinase/homoserine dehydrogenase 2, chloroplastic	77	104	0	N	GVSTVNLVDQVQ	3156.56	46.296	3.00706	0.000698311	2.42019	0.0124459	-0.392971	0.274842	3	chloroplast [GO:0009507]; chloroplast stroma [GO:0009570]	aspartate family amino acid biosynthetic process [GO:0009067]; homoserine biosynthetic process [GO:0009090]; lysine biosynthetic process via diaminopimelate [GO:0009089]; methionine biosynthetic process [GO:0009086]; threonine biosynthetic process [GO:0009088]	aspartate kinase activity [GO:0004072]; ATP binding [GO:0005524]; homoserine dehydrogenase activity [GO:0004412]; NADP binding [GO:0050661]		0	1	0	0	0	0	0	0	0	1.85364	-0.861387	2.89306				2.98674	0.0754452	3.12107	16442	288930	60785	281	375140	0	15208
NVEADDGEELAISKLSLPQR	Dimethyl (N-term)	F4K180;Q8L7S8;Q8L7S8-2	Q8L7S8	At5g26742	RH3	Isoform of Q8L7S8, Isoform 2 of DEAD-box ATP-dependent RNA helicase 3, chloroplastic	93	112	0	N	LDGDNNNVEADD	2183.11	84.493	2.99173	0.0150339	2.98133	0.00544261	0.183547	0.242016	5	chloroplast [GO:0009507]; chloroplast envelope [GO:0009941]; chloroplast stroma [GO:0009570]; cytoplasm [GO:0005737]; nucleus [GO:0005634]; plastid [GO:0009536]	chloroplast organization [GO:0009658]; Group II intron splicing [GO:0000373]; response to salt stress [GO:0009651]; ribosome biogenesis [GO:0042254]	ATP binding [GO:0005524]; mRNA binding [GO:0003729]; RNA binding [GO:0003723]; RNA helicase activity [GO:0003724]; zinc ion binding [GO:0008270]		0	1	0	0	0	0	1	0	0	3.47099	0.0188843	3.63015				2.49167	0.34821	2.35332	11872	269020	746700			0	6536
EQVPSTPYDPLVLR	Dimethyl (N-term)	F4KGS3;Q9LFU1;Q9LV77;Q9LV77-2	Q9LV77	At5g65010	ASN2	Asparagine synthetase [glutamine-hydrolyzing] 2	198	211	0	N	NPPWYNEQVPST	1612.85	148.13	2.98346	0.0625308	4.97334	0.0152699	2.16074	0.000189598	23	cytosol [GO:0005829]; plasmodesma [GO:0009506]	ammonium ion metabolic process [GO:0097164]; asparagine biosynthetic process [GO:0006529]; glutamine metabolic process [GO:0006541]; hyperosmotic salinity response [GO:0042538]; L-asparagine biosynthetic process [GO:0070981]	asparagine synthase (glutamine-hydrolyzing) activity [GO:0004066]; ATP binding [GO:0005524]		0	0	1	0	0	0	0	0	0	6.29327	2.21006	4.26122	3.65342	2.11142	1.70571				10497	555830	2362000	20062	655090	1227100	0
YSASDADFEDQVLVEGKAKSR	Dimethyl (N-term)	Q8RXN4	Q8RXN4	At4g31810		3-hydroxyisobutyryl-CoA hydrolase-like protein 2, mitochondrial	32	52	0	N	FSALPNYSASDA	2314.11	63.184	2.97967	0.000950588	2.77424	0.000596384	-0.0216118	0.760569	4	mitochondrion [GO:0005739]		3-hydroxyisobutyryl-CoA hydrolase activity [GO:0003860]		0	0	0	0	0	1	0	0	0	2.19845	-0.0231715	2.39965	2.94707	0.0734561	3.03728	3.17719	-0.11512	3.50207	13946	133700	116370	10612	225420	165000	13286
VLMTAPNPQAQSSDLPDGTQWR	Dimethyl (N-term)	Q9FH02	Q9FH02	At5g42270	FTSH5	ATP-dependent zinc metalloprotease FTSH 5, chloroplastic	104	125	0	N	STFGQNVLMTAP	2411.15	104.81	2.9752	0.00333596	2.90579	0.00319293	0.114382	0.13225	4	chloroplast [GO:0009507]; chloroplast envelope [GO:0009941]; chloroplast thylakoid [GO:0009534]; chloroplast thylakoid membrane [GO:0009535]; integral component of membrane [GO:0016021]; plastid [GO:0009536]; thylakoid [GO:0009579]	multicellular organism development [GO:0007275]; photoinhibition [GO:0010205]; photosystem I assembly [GO:0048564]; photosystem II repair [GO:0010206]; protein catabolic process [GO:0030163]; proteolysis [GO:0006508]; PSII associated light-harvesting complex II catabolic process [GO:0010304]; thylakoid membrane organization [GO:0010027]	ATPase activity [GO:0016887]; ATP binding [GO:0005524]; ATP-dependent peptidase activity [GO:0004176]; metal ion binding [GO:0046872]; metalloendopeptidase activity [GO:0004222]		0	1	0	0	0	0	0	0	0	3.5113	0.124724	3.56459	3.35142	0.175433	3.33958	1.85465	0.0429892	2.02142	18106	353750	267330	20566	423670	283620	18328
QNSGEVESLAR	Dimethyl (N-term)	Q8H0X6;Q8H0X6-2	Q8H0X6	At3g12490	CYS6	Isoform of Q8H0X6, Isoform 2 of Cysteine proteinase inhibitor 6	14	24	0	N	GDVPANQNSGEV	1188.57	99.522	2.97059	8.50503e-05	0.281366	0.0690093	-2.50538	0.000251599	4	cytosol [GO:0005829]; endoplasmic reticulum [GO:0005783]; extracellular region [GO:0005576]	defense response [GO:0006952]; hyperosmotic response [GO:0006972]; response to cold [GO:0009409]; response to oxidative stress [GO:0006979]; response to water deprivation [GO:0009414]	cobalt ion binding [GO:0050897]; cysteine-type endopeptidase inhibitor activity [GO:0004869]		1	0	1	1	0	0	0	0	0	0.307462	-2.4348	2.9203	0.100278	-2.96652	3.2305	0.43636	-2.11483	2.76096	20927	216570	25171	14313	182470	20159	8085
GETTTQGLDGLGDR	Dimethyl (N-term)	A0A1P8BBB5;B3H6D7;F4KGQ0;F4KGQ0-2;Q9LF98;Q9SJQ9	Q9LF98	At3g52930	FBA8	Fructose-bisphosphate aldolase 6, cytosolic	116	129	0	D	ELAGTDGETTTQ	1418.66	156.02	2.96883	1.33168e-05	3.80139	6.9524e-06	1.03694	0.000508921	13	apoplast [GO:0048046]; cell wall [GO:0005618]; chloroplast [GO:0009507]; cytosol [GO:0005829]; mitochondrial envelope [GO:0005740]; mitochondrial outer membrane [GO:0005741]; mitochondrion [GO:0005739]; nucleolus [GO:0005730]; plasma membrane [GO:0005886]; plasmodesma [GO:0009506]; vacuolar membrane [GO:0005774]	fructose 1,6-bisphosphate metabolic process [GO:0030388]; gluconeogenesis [GO:0006094]; glycolytic process [GO:0006096]; response to cadmium ion [GO:0046686]; response to karrikin [GO:0080167]	copper ion binding [GO:0005507]; fructose-bisphosphate aldolase activity [GO:0004332]		1	1	1	0	0	1	0	1	0	3.84768	1.15056	2.93681	3.86881	1.13741	2.89503	3.68768	0.822857	3.07465	32906	918040	1652200	41391	754380	1253200	22860
SVQLGGGDATAPLLR	Dimethyl (N-term)	Q9LS40	Q9LS40	At3g18490	ASPG1	Protein ASPARTIC PROTEASE IN GUARD CELL 1	323	337	0	N	SSLDFNSVQLGG	1453.79	91.62	2.94643	0.00355197	2.79093	0.0012113	0.0384022	0.717822	12	endoplasmic reticulum [GO:0005783]	protein catabolic process [GO:0030163]; proteolysis [GO:0006508]; response to abscisic acid [GO:0009737]; response to water deprivation [GO:0009414]; systemic acquired resistance [GO:0009627]	aspartic-type endopeptidase activity [GO:0004190]; aspartic-type peptidase activity [GO:0070001]; DNA binding [GO:0003677]		0	0	0	1	0	0	0	0	0	2.59606	0.137756	2.63632				2.9858	-0.0609513	3.25654	24977	243370	227110	0	131860	96598	18332
GIDEALFTPPR	Dimethyl (N-term)	F4I403;Q8GYB8;Q8LAH7	Q8LAH7	At1g76680	OPR1	Isoform of Q8LAH7, 12-oxophytodienoate reductase 1	141	151	0	N	PQIRSNGIDEAL	1214.63	99.815	2.94602	9.98583e-05	1.36232	0.000539007	-1.35724	3.97375e-05	6	cytoplasm [GO:0005737]	oxylipin biosynthetic process [GO:0031408]	12-oxophytodienoate reductase activity [GO:0016629]; FMN binding [GO:0010181]; oxidoreductase activity [GO:0016491]		0	0	0	0	0	0	0	0	0	1.25558	-1.33146	2.74799	1.25793	-1.29489	2.86147	1.57346	-1.44538	3.22862	36422	271080	86661	41338	347230	107610	175510
GNTLPSSYGTR	Dimethyl (N-term)	Q9FNA1	Q9FNA1	At5g13720	MSH12.19	Uncharacterized protein At5g13720	56	66	0	N	TSIPVNGNTLPS	1151.56	70.1	2.92544	0.000371685	-0.00512878	0.979246	-2.73666	0.000610871	3	chloroplast [GO:0009507]; chloroplast envelope [GO:0009941]; chloroplast inner membrane [GO:0009706]; integral component of membrane [GO:0016021]; plastid [GO:0009536]				0	1	0	0	0	0	0	0	0	0.211924	-2.50795	2.89794				-0.222182	-2.96536	2.95293	16102	300910	44885			0	26653
ATLMNIADNPTNVQLPGMYNKEENAR	Dimethyl (N-term);2 Oxidation (M)	A0A1P8ATD8;F4IVZ7;P10896;P10896-2;Q9AST9	P10896	At2g39730	RCA	Ribulose bisphosphate carboxylase/oxygenase activase, chloroplastic	252	277	0	N	NNQMVNATLMNI	2935.38	91.389	2.91909	0.00152798	2.12431	0.0103006	-0.427836	0.0160845	5	apoplast [GO:0048046]; cell wall [GO:0005618]; chloroplast [GO:0009507]; chloroplast envelope [GO:0009941]; chloroplast stroma [GO:0009570]; chloroplast thylakoid membrane [GO:0009535]; Golgi apparatus [GO:0005794]; nucleus [GO:0005634]; plastoglobule [GO:0010287]; stromule [GO:0010319]; thylakoid [GO:0009579]	defense response to bacterium [GO:0042742]; leaf senescence [GO:0010150]; response to cold [GO:0009409]; response to jasmonic acid [GO:0009753]; response to light stimulus [GO:0009416]	ADP binding [GO:0043531]; ATP binding [GO:0005524]; enzyme regulator activity [GO:0030234]; ribulose-1,5-bisphosphate carboxylase/oxygenase activator activity [GO:0046863]		1	1	0	0	1	0	1	0	0	1.67711	-0.47969	2.72702	2.57151	-0.375982	3.11116				42836	385150	235190	3757	268900	41656
ASVLSLSQLQCSPVSSSQPPLSGDDAR	Dimethyl (N-term)	F4KBV0;Q9LU63	Q9LU63	At5g51110	ATP1	AT5g51110/MWD22_5	94	120	0	N	KILIPNASVLSL	2785.36	128.3	2.90884	8.51735e-05	2.46342	0.000336145	-0.23569	0.0261844	15	cell periphery [GO:0071944]; chloroplast [GO:0009507]; chloroplast stroma [GO:0009570]; nucleus [GO:0005634]; plasma membrane [GO:0005886]; plastid [GO:0009536]	chloroplast ribulose bisphosphate carboxylase complex assembly [GO:0110102]; response to abscisic acid [GO:0009737]; response to salt stress [GO:0009651]; tetrahydrobiopterin biosynthetic process [GO:0006729]	4-alpha-hydroxytetrahydrobiopterin dehydratase activity [GO:0008124]		0	1	0	0	0	0	1	1	0	2.05813	-0.347154	2.67733	2.56382	-0.178865	2.90637	2.76832	-0.18105	3.14281	22694	516620	130660	17946	623870	84522	140520
FGPQHPAAHGVLR	Dimethyl (N-term)	P93306	P93306	AtMg00510	NAD7	NADH dehydrogenase [ubiquinone] iron-sulfur protein 2	15	27	0	N	KNFTLNFGPQHP	1385.73	54.343	2.90361	0.000638831	4.92561	0.000205369	2.32985	0.000239461	2	mitochondrion [GO:0005739]; respirasome [GO:0070469]		NAD binding [GO:0051287]; NADH dehydrogenase (ubiquinone) activity [GO:0008137]; quinone binding [GO:0048038]		0	0	0	0	0	1	0	0	0				5.06973	2.42629	2.80712	4.78148	2.2334	3.00011			0	22002	152150	712780	19022
GLFTQTNPEVR	Dimethyl (N-term)	A8MR05;Q9FNB0	Q9FNB0	At5g13630	CHLH	Isoform of Q9FNB0, Magnesium-chelatase subunit chlH, chloroplast, putative / Mg-protoporphyrin IX chelatase, putative (CHLH)	55	65	0	N	SAVSGNGLFTQT	1260.65	151.22	2.90125	0.00237471	1.69522	0.00959997	-1.03519	0.00207007	13	chloroplast [GO:0009507]; chloroplast inner membrane [GO:0009706]; chloroplast stroma [GO:0009570]; magnesium chelatase complex [GO:0010007]; mitochondrion [GO:0005739]; plastid [GO:0009536]	chlorophyll biosynthetic process [GO:0015995]; photosynthesis [GO:0015979]	ATP binding [GO:0005524]; magnesium chelatase activity [GO:0016851]		0	1	0	0	0	0	0	0	0	2.02187	-0.947296	3.14718	1.36858	-1.12309	2.65532				27256	1587500	476530	15554	1050200	350700	0
EEIQQTVCTR	Dimethyl (N-term)	O04922	O04922	At2g31570	GPX2	Probable glutathione peroxidase 2	82	91	0	N	QEPGNNEEIQQT	1262.59	115.78	2.8967	0.000221436	4.37524	1.63523e-05	1.66237	2.31485e-05	7	cytosol [GO:0005829]; nucleus [GO:0005634]; peroxisome [GO:0005777]; plasma membrane [GO:0005886]	response to oxidative stress [GO:0006979]	glutathione peroxidase activity [GO:0004602]; peroxidase activity [GO:0004601]		0	0	1	0	0	0	1	1	0	4.12335	1.67696	2.62442	4.38911	1.74882	2.80393	4.61326	1.56133	3.26176	24595	205280	506870	19911	174810	414620	5775
QQPPRPKPEPVDR	Dimethyl (N-term)	F4IG85;O64644	O64644	At2g45640		Isoform of O64644, SIN3 associated polypeptide P18	23	35	0	N	PPRGVNQQPPRP	1542.83	74.46	2.89189	0.00105654	1.67624	0.00345437	-0.869729	0.00149777	4	cytosol [GO:0005829]; nucleolus [GO:0005730]	response to abscisic acid [GO:0009737]; response to salt stress [GO:0009651]			0	0	1	0	0	0	0	0	0	2.24703	-1.09506	3.52013	1.23294	-0.658031	2.46604	1.54875	-0.856092	2.68952	20738	383620	139600	57273	420430	176950	83548
TLFKSQPDVGQQCFSEASER	Dimethyl (N-term)	Q9LF41	Q9LF41	At5g15400	PUB1	Probable ubiquitin conjugation factor E4	278	297	0	N	SALPDNTLFKSQ	2313.07	95.957	2.88461	0.000484725	4.14695	0.000180279	1.44905	0.000710556	2	cytoplasm [GO:0005737]; cytosol [GO:0005829]; nucleus [GO:0005634]; ubiquitin ligase complex [GO:0000151]	protein polyubiquitination [GO:0000209]; protein ubiquitination [GO:0016567]; ubiquitin-dependent ERAD pathway [GO:0030433]; ubiquitin-dependent protein catabolic process [GO:0006511]	ubiquitin protein ligase activity [GO:0061630]; ubiquitin-ubiquitin ligase activity [GO:0034450]		0	0	1	0	0	0	1	0	0				4.1798	1.52275	2.82072	4.1141	1.37534	2.94849			0	3857	48237	131680	2524
GMKLNLGVGAYR	Dimethyl (N-term)	B9DG21;F4JTH0;P46248	P46248	At4g31990	ASP5	Isoform of P46248, Aspartate aminotransferase	77	88	0	N	FKADTNGMKLNL	1277.69	101.71	2.88181	0.0275273	1.0082	0.234546	-1.68981	0.000914243	5	amyloplast [GO:0009501]; chloroplast [GO:0009507]	2-oxoglutarate metabolic process [GO:0006103]; aspartate metabolic process [GO:0006531]; biosynthetic process [GO:0009058]; glutamate metabolic process [GO:0006536]	L-aspartate:2-oxoglutarate aminotransferase activity [GO:0004069]; pyridoxal phosphate binding [GO:0030170]		0	1	0	0	0	0	0	0	0	2.86062	-1.64582	4.68448	-0.0443306	-1.304	1.42331	0.208297	-2.11962	2.53764	24104	850110	251350	13467	168160	60069	39574
DLVDETFFSDPSLCR	Dimethyl (N-term)	B3H5K4;O80532	O80532	At1g09490		Isoform of O80532, NAD(P)-binding Rossmann-fold superfamily protein	112	126	0	N	PPIGPNDLVDET	1799.8	73.887	2.88167	0.000159556	2.68346	0.000327586	0.167955	0.245008	16	secretory vesicle [GO:0099503]		alcohol dehydrogenase (NAD+) activity [GO:0004022]; coenzyme binding [GO:0050662]; oxidoreductase activity [GO:0016491]; oxidoreductase activity, acting on the CH-OH group of donors, NAD or NADP as acceptor [GO:0016616]		0	0	0	0	0	0	0	0	0	2.2765	-0.0979255	2.55245	3.08126	0.427816	3.10356	2.69261	0.173973	2.98901	2846	56272	70337	18981	253200	279600	27546
DISTLAER	Dimethyl (N-term)	Q9LYF0	Q9LYF0	At5g11810	T22P22_200	At5g11810	81	88	0	N	PKGNGNDISTLA	903.466	116.9	2.87605	0.00379802	4.95698	0.000279972	2.27481	0.000394837	6	cytosol [GO:0005829]				0	0	1	0	0	0	0	0	0	5.149	2.13873	3.1883				4.76495	2.4109	2.5638	3514	42351	561090	0	281	570880	5732
DQDSDKVEPPMPPTTGR	Dimethyl (N-term)	O82258	O82258	At2g47910	CRR6	Protein CHLORORESPIRATORY REDUCTION 6, chloroplastic	64	80	1	N	ISAFENDQDSDK	1868.86	69.605	2.86568	0.00725052	2.71173	0.00380015	0.0485345	0.665156	4	chloroplast [GO:0009507]; chloroplast stroma [GO:0009570]; chloroplast thylakoid membrane [GO:0009535]; cytosol [GO:0005829]	NAD(P)H dehydrogenase complex assembly [GO:0010275]			0	1	1	0	0	0	0	0	0	3.39772	-0.0116079	3.58735	3.04203	-0.127551	3.33317	1.69545	0.284762	1.67652	48992	785800	555010	12422	582460	309560	91288
GVGDSAYGAASTR	Dimethyl (N-term)	Q8H136;Q8H136-2	Q8H136	At3g01540	RH14	Isoform of Q8H136, Isoform 2 of DEAD-box ATP-dependent RNA helicase 14	111	123	0	N	SNGAANGVGDSA	1210.56	110.66	2.83298	0.00114341	2.50116	0.00147641	-0.160969	0.133804	4	nucleolus [GO:0005730]; nucleus [GO:0005634]	nuclear-transcribed mRNA catabolic process, nonsense-mediated decay [GO:0000184]; rRNA processing [GO:0006364]	ATPase activity [GO:0016887]; ATP binding [GO:0005524]; RNA binding [GO:0003723]; RNA helicase activity [GO:0003724]		0	0	0	0	0	0	1	0	0	2.31758	-0.185401	2.68103	2.68475	-0.136538	2.98494				42986	394680	302560	55093	561530	452440
ELDVASAQEAGLEESMVAR	Dimethyl (N-term);Oxidation (M)	B9DFG0;F4IFZ9;P54887	P54887	At2g39800	P5CSA	Isoform of P54887, AT2G39800 protein	237	255	0	N	TIKAENELDVAS	2019.94	148.57	2.83044	0.000777719	3.32714	0.000363104	0.667601	0.00471102	11	chloroplast [GO:0009507]; cytoplasm [GO:0005737]; Golgi apparatus [GO:0005794]	hyperosmotic salinity response [GO:0042538]; L-proline biosynthetic process [GO:0055129]; pollen development [GO:0009555]; proline biosynthetic process [GO:0006561]; response to oxidative stress [GO:0006979]; response to salt stress [GO:0009651]; response to water deprivation [GO:0009414]; root development [GO:0048364]	ATP binding [GO:0005524]; delta1-pyrroline-5-carboxylate synthetase activity [GO:0017084]; glutamate 5-kinase activity [GO:0004349]; glutamate-5-semialdehyde dehydrogenase activity [GO:0004350]		0	1	0	0	1	0	0	0	0	3.25415	0.71294	2.7193	3.40013	0.622262	2.94159				9938	197540	292450	7819	177960	236910	0
DQHLDQPAFDTVMR	Dimethyl (N-term)	O24653	O24653	At3g59920	GDI2	Guanosine nucleotide diphosphate dissociation inhibitor 2	194	207	0	N	VALHTNDQHLDQ	1671.77	55.841	2.82564	0.000499354	5.38938	9.66601e-05	2.73461	8.43075e-05	5	apoplast [GO:0048046]; cytoplasm [GO:0005737]; cytosol [GO:0005829]; plasmodesma [GO:0009506]	protein transport [GO:0015031]; small GTPase mediated signal transduction [GO:0007264]; vesicle-mediated transport [GO:0016192]	GTPase activator activity [GO:0005096]; Rab GDP-dissociation inhibitor activity [GO:0005093]; Rab GTPase binding [GO:0017137]		1	0	1	0	0	0	0	0	0	5.34305	2.75731	2.7638	5.43571	2.71191	2.88748				15784	176890	1046000	4777	45508	199210
LYGEVIGTR	Dimethyl (N-term)	Q9XF88;Q9XF88-2	Q9XF88	At3g08940	LHCB4.2	Isoform of Q9XF88, Isoform 2 of Chlorophyll a-b binding protein CP29.2, chloroplastic	102	110	0	N	QNLAKNLYGEVI	1006.54	60.118	2.82346	0.000576718	3.88938	0.000570094	1.30121	0.0013208	2	chloroplast [GO:0009507]; chloroplast envelope [GO:0009941]; chloroplast thylakoid [GO:0009534]; chloroplast thylakoid membrane [GO:0009535]; cytosol [GO:0005829]; integral component of membrane [GO:0016021]; photosystem I [GO:0009522]; photosystem II [GO:0009523]; plastoglobule [GO:0010287]; thylakoid [GO:0009579]	photosynthesis, light harvesting in photosystem I [GO:0009768]; protein-chromophore linkage [GO:0018298]; response to blue light [GO:0009637]; response to far red light [GO:0010218]; response to light stimulus [GO:0009416]; response to red light [GO:0010114]	chlorophyll binding [GO:0016168]; metal ion binding [GO:0046872]		0	1	1	0	0	0	0	0	0	3.68269	1.40624	2.74485				4.09607	1.19619	2.90207	219630	1879800	4082400			0	73802
ILVICDTWTPAGEPIPTNKR	Dimethyl (N-term)	Q43127	Q43127	At5g35630	GLN2	Glutamine synthetase, chloroplastic/mitochondrial	146	165	0	N	FRGGNNILVICD	2280.19	64.83	2.81046	0.00838335	2.66397	0.000768639	0.0402348	0.858391	3	apoplast [GO:0048046]; chloroplast [GO:0009507]; chloroplast envelope [GO:0009941]; chloroplast stroma [GO:0009570]; chloroplast thylakoid membrane [GO:0009535]; cytosolic ribosome [GO:0022626]; mitochondrion [GO:0005739]; plastid [GO:0009536]; thylakoid [GO:0009579]	aging [GO:0007568]; ammonia assimilation cycle [GO:0019676]; glutamine biosynthetic process [GO:0006542]; response to cadmium ion [GO:0046686]	ATP binding [GO:0005524]; glutamate-ammonia ligase activity [GO:0004356]		1	1	0	0	0	1	0	0	0				2.55572	0.360406	2.35897	2.77222	-0.279936	3.26195	281	40173	0	17806	118540	156350	8464
VWDGFTHR	Dimethyl (N-term)	Q3E8E5;Q9C5C2;Q9C5C2-2	Q9C5C2	At5g25980	TGG2	Isoform of Q9C5C2, Isoform 2 of Myrosinase 2	80	87	0	N	RGRGLNVWDGFT	1016.48	136.8	2.8095	0.000356049	7.59217	8.77233e-06	4.96647	1.85898e-07	10	apoplast [GO:0048046]; chloroplast [GO:0009507]; cytosolic ribosome [GO:0022626]; peroxisome [GO:0005777]; plasmodesma [GO:0009506]; plastid [GO:0009536]; secretory vesicle [GO:0099503]; vacuole [GO:0005773]	abscisic acid-activated signaling pathway [GO:0009738]; carbohydrate metabolic process [GO:0005975]; defense response to insect [GO:0002213]; glucosinolate catabolic process [GO:0019762]; regulation of stomatal movement [GO:0010119]; response to abscisic acid [GO:0009737]	beta-glucosidase activity [GO:0008422]; glucosinolate glucohydrolase activity [GO:0102799]; thioglucosidase activity [GO:0019137]		1	1	0	0	0	0	0	0	1	7.52928	4.92289	2.78442	8.02587	4.99366	3.19581	7.22136	4.98287	2.44828	23284	212360	5728800	15604	206970	4730400	161450
QSSDEQIEKSEIQHQR	Dimethyl (N-term)	A0A1P8BG34;A0A1P8BG50;A8MRM8;Q24JN1	Q24JN1	At5g11910		Isoform of A0A1P8BG34, Alpha/beta-Hydrolases superfamily protein	8	23	0	N	SETRRNQSSDEQ	1940.92	86.497	2.80108	2.94441e-05	1.85511	0.000210097	-0.762152	0.00198586	5	peroxisome [GO:0005777]		hydrolase activity [GO:0016787]		0	0	0	0	0	0	0	0	0	1.79334	-0.672616	2.64397	2.07525	-0.618902	2.85781	1.69675	-0.994939	2.90146	66120	561090	282250	20466	330640	150900	92670
KIYELMDAVDDYIPIPQR	Dimethyl (N-term);Oxidation (M)	P17745	P17745	At4g20360	TUFA	Elongation factor Tu, chloroplastic	265	282	0	D	DNKWVDKIYELM	2194.1	78.516	2.79455	0.006045	3.36921	0.00126641	0.761429	0.00469723	11	apoplast [GO:0048046]; chloroplast [GO:0009507]; chloroplast envelope [GO:0009941]; chloroplast nucleoid [GO:0042644]; chloroplast stroma [GO:0009570]; chloroplast thylakoid [GO:0009534]; chloroplast thylakoid membrane [GO:0009535]; nucleolus [GO:0005730]; nucleus [GO:0005634]; plastid [GO:0009536]	chloroplast organization [GO:0009658]; leaf development [GO:0048366]; translational elongation [GO:0006414]	GTPase activity [GO:0003924]; GTP binding [GO:0005525]; translation elongation factor activity [GO:0003746]		1	1	0	0	0	0	1	0	0				3.0961	0.847475	2.41233	3.64232	0.675383	3.17677	0	47525	64510	5615	102760	351990	10865
GNTDSSADLKQTALAAANR	Dimethyl (N-term)	O65896	O65896	At2g19570	CDA1	Cytidine deaminase 1	185	203	0	N	LDSICNGNTDSS	1902.94	57.496	2.79442	3.91613e-05	2.80553	1.46697e-05	0.31073	0.00738004	3	cytosol [GO:0005829]; mitochondrion [GO:0005739]	cytidine catabolic process [GO:0006216]; cytidine deamination [GO:0009972]	cytidine deaminase activity [GO:0004126]; deoxycytidine deaminase activity [GO:0047844]; protein homodimerization activity [GO:0042803]; zinc ion binding [GO:0008270]		0	0	1	0	0	0	0	0	0	2.76164	0.247126	2.73949	2.86003	0.376666	2.97294	2.79491	0.308399	2.67083	75544	561810	566240	34216	295800	286590	49150
GSVPSDTLTSINTFR	Dimethyl (N-term)	F4IPY2;F4IQQ3	F4IQQ3	At2g31170	SYCO ARATH	Cysteine--tRNA ligase, chloroplastic/mitochondrial	402	416	0	N	DSTFENGSVPSD	1593.8	144.47	2.79268	0.00616124	1.33285	0.0343551	-1.27596	6.04721e-05	7	cytoplasm [GO:0005737]	cysteinyl-tRNA aminoacylation [GO:0006423]	ATP binding [GO:0005524]; cysteine-tRNA ligase activity [GO:0004817]		0	0	0	0	0	0	0	0	0	0.530873	-1.30079	2.00975	1.17049	-1.17408	2.50826	2.29719	-1.35301	3.86003	5851	301720	13493	11477	193310	57406	42169
ADIIVSASR	Dimethyl (N-term)	O24456;O24456-2	O24456	At1g18080	RACK1A	Isoform of O24456, Isoform 2 of Receptor for activated C kinase 1A	28	36	0	N	ATPIDNADIIVS	930.513	62.969	2.77614	0.0182609	6.30458	0.00242685	3.72237	0.000110172	3	chloroplast [GO:0009507]; cytoplasm [GO:0005737]; cytosol [GO:0005829]; cytosolic ribosome [GO:0022626]; cytosolic small ribosomal subunit [GO:0022627]; nucleus [GO:0005634]; polysomal ribosome [GO:0042788]	cellular response to abscisic acid stimulus [GO:0071215]; gibberellin mediated signaling pathway [GO:0010476]; positive regulation of protein phosphorylation [GO:0001934]; positive regulation of signal transduction [GO:0009967]; regulation of translation [GO:0006417]; rescue of stalled ribosome [GO:0072344]; response to cadmium ion [GO:0046686]; response to gibberellin [GO:0009739]; response to g…	enzyme binding [GO:0019899]; MAP-kinase scaffold activity [GO:0005078]; protein kinase C binding [GO:0005080]; ribosome binding [GO:0043022]; structural constituent of ribosome [GO:0003735]		0	1	1	0	0	0	1	0	0	5.52705	3.57767	2.12744				7.08211	3.86707	3.42484	46254	272150	1929000			0	42399
GATEEPVAEMGTSGIILVAGATGGVGR	Dimethyl (N-term);Oxidation (M)	F4JRN8;Q8VYA4	Q8VYA4	At4g18810		Isoform of F4JRN8, At4g18810	110	136	0	N	FEKLTNGATEEP	2515.26	138.08	2.76599	0.00369954	1.93322	0.00463285	-0.638853	0.0046481	4		mitochondrial respiratory chain complex I assembly [GO:0032981]			0	0	0	0	0	0	0	0	0	1.67407	-0.619334	2.47144				2.19237	-0.658372	3.06054	3858	95888	26806	281	86120	0	11937
ANLGITKKPVPDFSFYDR	Dimethyl (N-term)	P55228	P55228	At5g48300	APS1	Glucose-1-phosphate adenylyltransferase small subunit, chloroplastic	359	376	0	N	IEAFYNANLGIT	2067.08	67.995	2.7616	0.00381105	3.8746	0.000758514	1.29686	3.44788e-05	4	apoplast [GO:0048046]; chloroplast [GO:0009507]; chloroplast stroma [GO:0009570]; heterotetrameric ADPG pyrophosphorylase complex [GO:0030931]; plastid [GO:0009536]	glycogen biosynthetic process [GO:0005978]; photoperiodism, flowering [GO:0048573]; starch biosynthetic process [GO:0019252]	ATP binding [GO:0005524]; glucose-1-phosphate adenylyltransferase activity [GO:0008878]		1	1	0	0	0	0	0	0	0	2.96276	1.29479	1.84602	4.25506	1.3506	3.0681	4.40599	1.24519	3.37069	27676	142190	286560	17570	212850	410570	9731
SDAVVYVGCGER	Dimethyl (N-term)	O23654	O23654	At1g78900	VHA-A	V-type proton ATPase catalytic subunit A	271	282	0	N	LSKYSNSDAVVY	1310.59	100.72	2.74921	0.000133354	2.87804	7.53394e-05	0.312644	0.00942064	8	cell wall [GO:0005618]; chloroplast [GO:0009507]; chloroplast envelope [GO:0009941]; cytosol [GO:0005829]; Golgi apparatus [GO:0005794]; mitochondrion [GO:0005739]; plant-type vacuole [GO:0000325]; plasma membrane [GO:0005886]; plasmodesma [GO:0009506]; proton-transporting V-type ATPase, V1 domain [GO:0033180]; vacuolar membrane [GO:0005774]; vacuole [GO:0005773]	ATP metabolic process [GO:0046034]; Golgi organization [GO:0007030]; pollen development [GO:0009555]	ATP binding [GO:0005524]; protease binding [GO:0002020]; proton-transporting ATPase activity, rotational mechanism [GO:0046961]		0	1	1	0	1	0	0	1	1	3.16418	0.348934	2.99334	2.69227	0.375843	2.48002	2.77766	0.213156	2.77428	72372	805590	837390	63561	461050	566120	48606
KLQNLAGQHSDVLENLTPPVR	Dimethyl (N-term)	A8MRK6;F4ISI7;Q9ZUP3	Q9ZUP3	At2g19480	NAP1;2	Isoform of Q9ZUP3, Nucleosome assembly protein 12	32	52	0	N	VNALKNKLQNLA	2328.26	80.98	2.74606	0.00375861	1.81761	0.0178973	-0.66209	0.000384421	10	cytoplasm [GO:0005737]; cytosol [GO:0005829]; mitochondrion [GO:0005739]; nucleus [GO:0005634]; plasma membrane [GO:0005886]	DNA mediated transformation [GO:0009294]; DNA repair [GO:0006281]; double-strand break repair via homologous recombination [GO:0000724]; nucleosome assembly [GO:0006334]; response to cadmium ion [GO:0046686]; somatic cell DNA recombination [GO:0016444]	histone binding [GO:0042393]; identical protein binding [GO:0042802]		0	0	1	0	0	0	1	1	0	2.26054	-0.613994	3.05256	2.4982	-0.684462	3.34636	0.694097	-0.687814	1.83927	50043	490740	203240	37768	549830	213680	239290
SGETGSDTTLKDGEEVR	Dimethyl (N-term)	A0A1P8AUF8;Q8H0U3	Q8H0U3	At1g23180		Isoform of Q8H0U3, ARM repeat superfamily protein	77	93	0	N	SFDRSNSGETGS	1779.81	70.96	2.72413	0.000458265	3.28872	0.000455056	0.735412	0.00421294	2	chloroplast [GO:0009507]; chloroplast stroma [GO:0009570]; nucleus [GO:0005634]				0	1	0	0	0	0	1	0	0	3.17948	0.670889	2.68658	3.39797	0.799935	2.76167				97824	833860	1018500	67187	464340	705450
FSLALKDR	Dimethyl (N-term)	Q41932	Q41932	At4g05180	PSBQ2	Oxygen-evolving enhancer protein 3-2, chloroplastic	111	118	0	D	SDQARDFSLALK	948.539	79.906	2.72054	0.010894	5.54382	0.00141606	2.99412	6.87938e-05	3	apoplast [GO:0048046]; chloroplast [GO:0009507]; chloroplast stroma [GO:0009570]; chloroplast thylakoid [GO:0009534]; chloroplast thylakoid membrane [GO:0009535]; cytosol [GO:0005829]; extrinsic component of membrane [GO:0019898]; photosystem II oxygen evolving complex [GO:0009654]; thylakoid [GO:0009579]; thylakoid lumen [GO:0031977]	photosynthetic electron transport chain [GO:0009767]	calcium ion binding [GO:0005509]; electron transporter, transferring electrons within the cyclic electron transport pathway of photosynthesis activity [GO:0045156]		1	1	1	0	0	0	0	0	0	5.00806	2.96083	2.22526	6.07958	3.02741	3.21582				4268	25967	172970	9122	41520	355060
LIDNVPEDQLR	Dimethyl (N-term)	A0A1I9LPE8;A0A1I9LPE9;Q682I4;Q8RUX8	Q8RUX8	At2g44525		Isoform of Q682I4, NADH dehydrogenase ubiquinone 1 alpha subcomplex assembly factor-like protein (DUF498/DUF598)	45	55	0	N	LYDQINLIDNVP	1310.68	65.842	2.72036	0.000142684	2.74989	6.4115e-05	0.357208	0.0149527	5	cytosol [GO:0005829]; mitochondrial inner membrane [GO:0005743]	mitochondrial respiratory chain complex I assembly [GO:0032981]			0	0	1	0	0	0	0	0	0	2.54377	0.176402	2.43229	2.72996	0.460634	2.78827	2.97594	0.434588	2.94051	65218	378510	528120	52577	475610	513930	46152
SGAGTIIDSGTVITR	Dimethyl (N-term)	O04496	O04496	At1g09750	AED3	Aspartyl protease AED3	321	335	0	N	LTFDANSGAGTI	1446.77	101.62	2.71788	0.000513385	4.78452	7.572e-05	2.21525	1.03049e-05	11	apoplast [GO:0048046]; cell wall [GO:0005618]; secretory vesicle [GO:0099503]	protein catabolic process [GO:0030163]; proteolysis [GO:0006508]; regulation of programmed cell death [GO:0043067]; systemic acquired resistance [GO:0009627]	aspartic-type endopeptidase activity [GO:0004190]; nucleotide binding [GO:0000166]		1	0	0	0	0	0	0	0	0	4.83038	2.10196	2.89443	4.27828	2.21514	2.25028	5.24491	2.32865	3.00894	125780	831540	2742800	78607	566230	1820200	81394
DKQIFVGPFLR	Dimethyl (N-term)	O22173	O22173	At2g23350	PAB4	Polyadenylate-binding protein 4	201	211	0	N	NGKVLNDKQIFV	1318.74	69.451	2.70389	0.00045777	3.45731	0.000376892	0.924295	0.00212002	2	cytoplasm [GO:0005737]; cytosol [GO:0005829]; nucleus [GO:0005634]; ribonucleoprotein complex [GO:1990904]; vacuole [GO:0005773]	regulation of translation [GO:0006417]; response to cadmium ion [GO:0046686]; viral process [GO:0016032]	mRNA 3'-UTR binding [GO:0003730]; mRNA binding [GO:0003729]; poly(A) binding [GO:0008143]; poly(U) RNA binding [GO:0008266]; RNA binding [GO:0003723]		0	0	1	0	0	0	1	0	1	3.35873	0.867139	2.66962	3.5559	0.981451	2.73816				5887	60132	104730	10172	127190	211850
AFTFDPIKESIVSR	Dimethyl (N-term)	Q38814	Q38814	At5g54770	THI1	Thiamine thiazole synthase, chloroplastic	55	68	0	N	AGYDLNAFTFDP	1608.85	59.306	2.70023	0.00493937	4.06093	0.00111357	1.55463	0.00039398	2	chloroplast [GO:0009507]; chloroplast envelope [GO:0009941]; chloroplast stroma [GO:0009570]; cytosol [GO:0005829]; mitochondrion [GO:0005739]; plasma membrane [GO:0005886]; plastid [GO:0009536]; stromule [GO:0010319]; thylakoid [GO:0009579]	cellular response to DNA damage stimulus [GO:0006974]; oxazole or thiazole biosynthetic process [GO:0018131]; response to cold [GO:0009409]; thiamine biosynthetic process [GO:0009228]; thiazole biosynthetic process [GO:0052837]	iron ion binding [GO:0005506]; protein domain specific binding [GO:0019904]; protein homodimerization activity [GO:0042803]; transferase activity, transferring pentosyl groups [GO:0016763]; zinc ion binding [GO:0008270]		0	1	1	0	0	1	0	1	0	3.7318	1.54215	2.36771				4.39005	1.56711	3.03276	23860	163400	453710			0	17315
ILLPRPGFPHYDAR	Dimethyl (N-term)	Q9SIV0;Q9SIV0-2	Q9SIV0	At2g20610	SUR1	Isoform of Q9SIV0, Isoform 2 of S-alkyl-thiohydroximate lyase SUR1	158	171	0	N	ARPNANILLPRP	1650.9	78.373	2.69719	0.00333267	4.04938	0.000401427	1.53605	2.33058e-05	4	cytosol [GO:0005829]; mitochondrion [GO:0005739]	adventitious root development [GO:0048830]; cellular amino acid metabolic process [GO:0006520]; glucosinolate biosynthetic process [GO:0019761]; indoleacetic acid biosynthetic process [GO:0009684]; regulation of cell growth by extracellular stimulus [GO:0001560]	carbon-sulfur lyase activity [GO:0016846]; pyridoxal phosphate binding [GO:0030170]; S-alkylthiohydroximate lyase activity [GO:0080108]; transaminase activity [GO:0008483]		0	0	1	0	0	0	0	0	0	3.52092	1.5233	2.17562	3.80573	1.61502	2.35438	4.8215	1.46982	3.56156	7740	64309	180730	5151	43188	109680	3751
TAKHILIATGSR	Dimethyl (N-term)	P48641	P48641	At3g24170		Glutathione reductase, cytosolic	167	178	0	Y	GTKISYTAKHIL	1266.74	72.175	2.69457	0.0237718	5.87424	0.000483149	3.0845	0.000108818	3	cell [GO:0005623]; cytoplasm [GO:0005737]; cytosol [GO:0005829]; peroxisome [GO:0005777]	cell redox homeostasis [GO:0045454]; glutathione metabolic process [GO:0006749]	electron transfer activity [GO:0009055]; flavin adenine dinucleotide binding [GO:0050660]; glutathione-disulfide reductase activity [GO:0004362]; NADP binding [GO:0050661]; thioredoxin-disulfide reductase activity [GO:0004791]		0	0	1	0	0	0	0	0	0	6.21959	2.98872	3.40895				5.52889	3.18029	1.98019	8162	182230	1241500	0	281	756730	13073
GPSALAVKEAAWGLAR	Dimethyl (N-term)	F4IGL5;F4IGL7;F4JUJ5;Q944G9;Q9SJU4;Q9ZU52	Q9SJU4	At2g21330	FBA1	Fructose-bisphosphate aldolase 3, chloroplastic	195	210	0	N	VVSIPNGPSALA	1595.88	101.67	2.6676	3.14676e-05	4.74681	5.38413e-06	2.27676	3.49962e-06	11	apoplast [GO:0048046]; chloroplast [GO:0009507]; chloroplast envelope [GO:0009941]; chloroplast stroma [GO:0009570]; chloroplast thylakoid [GO:0009534]; cytosol [GO:0005829]; cytosolic ribosome [GO:0022626]; mitochondrion [GO:0005739]; plastoglobule [GO:0010287]; thylakoid [GO:0009579]; thylakoid lumen [GO:0031977]	fructose 1,6-bisphosphate metabolic process [GO:0030388]; gluconeogenesis [GO:0006094]; glycolytic process [GO:0006096]; response to cadmium ion [GO:0046686]	fructose-bisphosphate aldolase activity [GO:0004332]		1	1	1	0	0	0	0	0	0	4.7765	2.24551	2.7502	4.88802	2.31544	2.73624	4.57591	2.26934	2.51636	140090	943990	3812500	218280	1336600	5412300	137770
MSLPFITATADGPKHIETTLTR	Dimethyl (N-term)	Q9LTX9;Q9LTX9-2;Q9STW6	Q9STW6	At4g24280	HSP70-6	Heat shock 70 kDa protein 6, chloroplastic	352	373	0	N	SLTQTNMSLPFI	2399.25	86.539	2.66161	0.000743682	-0.0373855	0.894915	-2.51516	1.27664e-05	5	chloroplast [GO:0009507]; chloroplast envelope [GO:0009941]; chloroplast stroma [GO:0009570]; cytoplasm [GO:0005737]; cytosol [GO:0005829]; mitochondrion [GO:0005739]; nucleus [GO:0005634]; thylakoid [GO:0009579]	cellular response to unfolded protein [GO:0034620]; chaperone cofactor-dependent protein refolding [GO:0051085]; protein refolding [GO:0042026]; protein targeting to chloroplast [GO:0045036]; response to cadmium ion [GO:0046686]; response to cold [GO:0009409]; response to heat [GO:0009408]; response to unfolded protein [GO:0006986]; viral process [GO:0016032]	ATPase activity [GO:0016887]; ATPase activity, coupled [GO:0042623]; ATP binding [GO:0005524]; heat shock protein binding [GO:0031072]; misfolded protein binding [GO:0051787]; protein folding chaperone [GO:0044183]; unfolded protein binding [GO:0051082]		0	1	1	0	0	0	1	0	0	0.146184	-2.53544	2.85968	-0.684423	-2.66405	2.14333	0.426082	-2.34598	2.98182	3908	167670	22938	65042	405120	33081	34596
SLAEAVVEGTGDHCCEYMTGGCVVVLGKVGR	Dimethyl (N-term)	Q9ZNZ7;Q9ZNZ7-2	Q9ZNZ7	At5g04140	GLU1	Ferredoxin-dependent glutamate synthase 1, chloroplastic/mitochondrial	1488	1518	0	N	RFAVRNSLAEAV	3309.53	66.027	2.6554	4.96591e-05	4.4845	2.75082e-06	2.01294	2.7886e-05	4	apoplast [GO:0048046]; chloroplast [GO:0009507]; chloroplast envelope [GO:0009941]; chloroplast stroma [GO:0009570]; mitochondrial matrix [GO:0005759]; mitochondrion [GO:0005739]; plasma membrane [GO:0005886]	ammonia assimilation cycle [GO:0019676]; glutamate biosynthetic process [GO:0006537]; L-glutamate biosynthetic process [GO:0097054]; photorespiration [GO:0009853]; positive regulation of glycine hydroxymethyltransferase activity [GO:0080114]; response to light stimulus [GO:0009416]; response to sucrose [GO:0009744]	3 iron, 4 sulfur cluster binding [GO:0051538]; glutamate synthase (ferredoxin) activity [GO:0016041]; glutamate synthase activity [GO:0015930]; metal ion binding [GO:0046872]; oxidoreductase activity [GO:0016491]		1	1	0	0	0	1	0	1	0	4.52539	1.86328	2.84016	4.43592	2.00114	2.59846	4.49218	2.17441	2.52758	8493	63846	422620	7741	60218	440150	8487
SGIIVLAEGR	Dimethyl (N-term)	Q9LK36	Q9LK36	At3g23810	SAHH2	Adenosylhomocysteinase 2	385	394	0	N	VFPDTNSGIIVL	1013.59	64.04	2.65138	0.1045	3.5448	0.0354234	1.0801	0.00254802	2	cytosol [GO:0005829]; plasma membrane [GO:0005886]; vacuole [GO:0005773]	one-carbon metabolic process [GO:0006730]; S-adenosylmethionine cycle [GO:0033353]	adenosylhomocysteinase activity [GO:0004013]		0	0	1	0	0	0	0	1	1				2.19608	1.19853	1.1612	4.89351	0.961676	4.14156			0	14250	76048	132880	5492
RSLVDDVLR	Dimethyl (N-term)	O23016	O23016	At1g04690	KAB1	Probable voltage-gated potassium channel subunit beta	241	249	0	N	YKNLANRSLVDD	1071.6	71.349	2.64552	0.00131483	4.31553	0.000541505	1.85674	0.00520494	6	extracellular region [GO:0005576]; plasma membrane [GO:0005886]; plasmodesma [GO:0009506]	potassium ion transport [GO:0006813]; regulation of ion transmembrane transport [GO:0034765]	voltage-gated ion channel activity [GO:0005244]		0	0	0	0	0	0	0	1	0				4.55352	2.22217	2.49497	4.07754	1.49131	2.79607	0	281	30858	7694	114170	270310	4972
GADEVDPNLDLVKGR	Dimethyl (N-term)	Q9S726	Q9S726	At3g04790	RPI3	Probable ribose-5-phosphate isomerase 3, chloroplastic	128	142	0	D	IDLAIDGADEVD	1596.81	71.692	2.64516	3.75383e-05	1.40474	0.000146687	-1.01161	0.000535953	5	chloroplast [GO:0009507]; chloroplast envelope [GO:0009941]; chloroplast stroma [GO:0009570]; chloroplast thylakoid membrane [GO:0009535]; cytosol [GO:0005829]; thylakoid [GO:0009579]	defense response to bacterium [GO:0042742]; pentose-phosphate shunt, non-oxidative branch [GO:0009052]; reductive pentose-phosphate cycle [GO:0019253]	ribose-5-phosphate isomerase activity [GO:0004751]		0	1	1	0	0	0	0	0	0	1.40873	-0.833821	2.55555	1.40503	-1.00231	2.57102	1.40046	-1.1987	2.80893	45614	352530	167780	32401	259090	91977	43555
APLEEVDPEIADIIEHEKAR	Dimethyl (N-term)	Q9SZJ5	Q9SZJ5	At4g37930	SHM1	Serine hydroxymethyltransferase 1, mitochondrial	53	72	0	N	WPKQLNAPLEEV	2273.15	110.41	2.64473	0.000119051	3.76454	1.12415e-05	1.29764	9.88137e-05	9	apoplast [GO:0048046]; chloroplast stroma [GO:0009570]; chloroplast thylakoid [GO:0009534]; cytosol [GO:0005829]; cytosolic ribosome [GO:0022626]; mitochondrial matrix [GO:0005759]; mitochondrion [GO:0005739]; nucleus [GO:0005634]; plasma membrane [GO:0005886]; stromule [GO:0010319]	cellular response to tetrahydrofolate [GO:1904482]; circadian rhythm [GO:0007623]; folic acid metabolic process [GO:0046655]; glycine biosynthetic process from serine [GO:0019264]; glycine metabolic process [GO:0006544]; L-serine catabolic process [GO:0006565]; L-serine metabolic process [GO:0006563]; one-carbon metabolic process [GO:0006730]; photorespiration [GO:0009853]; plant-type hypersensit…	amino acid binding [GO:0016597]; cobalt ion binding [GO:0050897]; glycine hydroxymethyltransferase activity [GO:0004372]; poly(U) RNA binding [GO:0008266]; pyridoxal phosphate binding [GO:0030170]; serine binding [GO:0070905]; zinc ion binding [GO:0008270]		1	0	1	0	0	1	1	1	0	3.60579	1.25085	2.53299	3.78478	1.44425	2.48612	3.90306	1.19782	2.91507	7788	74788	191670	43583	561030	1381600	24226
IFSTQDHAAAAIAR	Dimethyl (N-term)	A8MQP1;F4JTV4;F4JTV5;O23255;Q9LK36	O23255	At4g13940	SAHH1	Adenosylhomocysteinase 2	88	101	0	N	RWCSCNIFSTQD	1470.76	152.4	2.64312	0.00206146	5.02249	0.000368907	2.56611	9.77703e-05	9	cytosol [GO:0005829]; plasma membrane [GO:0005886]; plasmodesma [GO:0009506]; vacuolar membrane [GO:0005774]; vacuole [GO:0005773]	embryo development ending in seed dormancy [GO:0009793]; methylation-dependent chromatin silencing [GO:0006346]; one-carbon metabolic process [GO:0006730]; posttranscriptional gene silencing [GO:0016441]; S-adenosylmethionine cycle [GO:0033353]	adenosylhomocysteinase activity [GO:0004013]; copper ion binding [GO:0005507]		0	0	1	0	0	0	0	1	1				5.26021	2.57936	2.84453	4.78476	2.55287	2.44171	0	24982	124380	66304	462830	2681500	32590
VGNPHALGQKPLTFPR	Dimethyl (N-term)	Q9LR30;Q9LR30-2	Q9LR30	At1g23310	GGAT1	Isoform of Q9LR30, Isoform 2 of Glutamate--glyoxylate aminotransferase 1	45	60	0	N	KIIFTNVGNPHA	1730.96	119.56	2.63277	0.000219148	4.61559	3.18621e-05	2.16663	2.9105e-05	13	apoplast [GO:0048046]; chloroplast [GO:0009507]; cytosol [GO:0005829]; nucleus [GO:0005634]; peroxisome [GO:0005777]; vacuole [GO:0005773]	glycine biosynthetic process [GO:0006545]; L-alanine catabolic process [GO:0042853]; photorespiration [GO:0009853]; response to hypoxia [GO:0001666]	alanine-glyoxylate transaminase activity [GO:0008453]; glycine:2-oxoglutarate aminotransferase activity [GO:0047958]; L-alanine:2-oxoglutarate aminotransferase activity [GO:0004021]; pyridoxal phosphate binding [GO:0030170]		1	1	1	0	0	0	1	0	1	4.99022	2.20928	2.95898	4.54556	2.31961	2.38958	4.31098	1.97101	2.54976	149270	1317100	5140200	109800	654620	2912500	261590
VLGEPVDNLGPVDTR	Dimethyl (N-term)	P19366	P19366	AtCg00480	atpB	ATP synthase subunit beta, chloroplastic	113	127	0	N	LGRIFNVLGEPV	1579.82	138.02	2.63235	0.00283051	3.56408	0.00113407	1.13483	0.000285621	27	cell wall [GO:0005618]; chloroplast [GO:0009507]; chloroplast ATP synthase complex [GO:0009544]; chloroplast stroma [GO:0009570]; chloroplast thylakoid [GO:0009534]; chloroplast thylakoid membrane [GO:0009535]; plastid [GO:0009536]; plastoglobule [GO:0010287]; proton-transporting ATP synthase complex, catalytic core F(1) [GO:0045261]; stromule [GO:0010319]; thylakoid [GO:0009579]; thylakoid lumen…	ATP synthesis coupled proton transport [GO:0015986]; defense response to fungus, incompatible interaction [GO:0009817]; response to cold [GO:0009409]	ATP binding [GO:0005524]; proton-transporting ATP synthase activity, rotational mechanism [GO:0046933]; zinc ion binding [GO:0008270]		0	1	0	0	0	0	0	0	0	4.30223	1.24116	3.31225	2.67856	0.941066	1.91987	3.71145	1.22227	2.66491	32308	628110	1294000	53969	737140	1195500	207550
AVQANMELEFQR	Dimethyl (N-term);Oxidation (M)	B3H5Y0;Q42560;Q9SIB9	Q9SIB9	At2g05710	ACO3	Aconitate hydratase 3, mitochondrial	234	245	0	N	VARSENAVQANM	1450.69	93.345	2.62116	0.0112455	2.87105	0.00323705	0.443792	0.0315497	5	cell wall [GO:0005618]; chloroplast [GO:0009507]; chloroplast stroma [GO:0009570]; cytoplasm [GO:0005737]; cytosol [GO:0005829]; mitochondrion [GO:0005739]; vacuolar membrane [GO:0005774]	citrate metabolic process [GO:0006101]; glyoxylate cycle [GO:0006097]; isocitrate metabolic process [GO:0006102]; response to abscisic acid [GO:0009737]; response to cadmium ion [GO:0046686]; response to oxidative stress [GO:0006979]; seedling development [GO:0090351]; tricarboxylic acid cycle [GO:0006099]	4 iron, 4 sulfur cluster binding [GO:0051539]; aconitate hydratase activity [GO:0003994]; ATP binding [GO:0005524]; citrate dehydratase activity [GO:0047780]; copper ion binding [GO:0005507]		0	1	1	0	0	1	0	0	0	3.23575	0.309057	3.10473				2.50635	0.578526	2.13759	3545	172560	82227	281	173300	0	2812
GASALETQTGELDQPER	Dimethyl (N-term)	Q39231	Q39231	At1g22710	SUC2	Sucrose transport protein SUC2	12	28	0	N	MEKAANGASALE	1800.85	173.72	2.59167	0.000547168	3.5657	0.000594556	1.14425	0.00190199	19	integral component of plasma membrane [GO:0005887]; membrane [GO:0016020]; nucleus [GO:0005634]; plasma membrane [GO:0005886]; vacuole [GO:0005773]	sucrose metabolic process [GO:0005985]	sucrose:proton symporter activity [GO:0008506]		0	0	0	0	0	0	1	1	1	4.24854	1.51744	2.89096	2.90162	1.03287	2.1414	3.54695	0.88245	2.74265	52085	917030	1637900	28454	445690	1114800	15086
GGLSSFPVR	Dimethyl (N-term)	Q9LZE4	Q9LZE4	At5g03430		Phosphoadenosine phosphosulfate (PAPS) reductase family protein	71	79	0	N	EQTCSNGGLSSF	918.492	74.127	2.59044	0.0224724	2.79007	0.0202322	0.386372	0.0424234	6		FAD biosynthetic process [GO:0006747]	FMN adenylyltransferase activity [GO:0003919]		0	0	0	0	0	0	0	0	0				3.61126	0.51692	3.25804	1.96888	0.255824	1.92284	0	370090	393150	15154	290590	321390	5293
SVFQAPMGTGTHHAVLSSYEYVSQGLR	Dimethyl (N-term);Oxidation (M)	A0A1P8ATD8;F4IVZ7;P10896;P10896-2;Q9AST9	P10896	At2g39730	RCA	Ribulose bisphosphate carboxylase/oxygenase activase, chloroplastic	94	120	0	D	GKGMVDSVFQAP	2937.41	225.68	2.58593	0.00016466	4.62437	0.000108122	2.22228	8.12278e-05	19	apoplast [GO:0048046]; cell wall [GO:0005618]; chloroplast [GO:0009507]; chloroplast envelope [GO:0009941]; chloroplast stroma [GO:0009570]; chloroplast thylakoid membrane [GO:0009535]; Golgi apparatus [GO:0005794]; nucleus [GO:0005634]; plastoglobule [GO:0010287]; stromule [GO:0010319]; thylakoid [GO:0009579]	defense response to bacterium [GO:0042742]; leaf senescence [GO:0010150]; response to cold [GO:0009409]; response to jasmonic acid [GO:0009753]; response to light stimulus [GO:0009416]	ADP binding [GO:0043531]; ATP binding [GO:0005524]; enzyme regulator activity [GO:0030234]; ribulose-1,5-bisphosphate carboxylase/oxygenase activator activity [GO:0046863]		1	1	0	0	1	0	1	0	0	4.96837	2.32222	2.82418	4.88295	2.42341	2.6232	4.02179	1.9212	2.31041	60144	428100	3575600	10012	62493	555770	76525
EDAFLESGLSR	Dimethyl (N-term)	O04036	O04036	At1g08930	ERD6	Sugar transporter ERD6	26	36	0	N	ERKFPNEDAFLE	1222.58	108.67	2.58477	0.0103505	3.93727	0.00125463	1.52336	0.00094274	7	endoplasmic reticulum [GO:0005783]; integral component of plasma membrane [GO:0005887]	glucose import [GO:0046323]; response to abscisic acid [GO:0009737]; response to chitin [GO:0010200]; response to cold [GO:0009409]; response to salt stress [GO:0009651]; response to water deprivation [GO:0009414]	carbohydrate:proton symporter activity [GO:0005351]; sugar transmembrane transporter activity [GO:0051119]		0	0	0	1	0	0	0	0	0	4.27362	1.40928	3.04238	3.60093	1.63744	2.12716				23846	205200	666340	8272	63676	190980	0
GFIGSIDQGTTSTR	Dimethyl (N-term)	F4HS76;Q9M8L4	Q9M8L4	At1g80460	GLPK	Isoform of Q9M8L4, Actin-like ATPase superfamily protein	6	19	0	N	XMAKENGFIGSI	1438.71	117.98	2.58456	0.000337657	3.17014	0.000112487	0.796512	0.00029044	11	cytosol [GO:0005829]; mitochondrion [GO:0005739]	defense response to bacterium [GO:0042742]; glycerol-3-phosphate biosynthetic process [GO:0046167]; glycerol catabolic process [GO:0019563]; glycerol metabolic process [GO:0006071]; phosphorylation [GO:0016310]; response to bacterium [GO:0009617]; response to karrikin [GO:0080167]; response to microbial phytotoxin [GO:0010188]; response to molecule of bacterial origin [GO:0002237]; triglyceride m…	ATP binding [GO:0005524]; glycerol kinase activity [GO:0004370]; phosphotransferase activity, alcohol group as acceptor [GO:0016773]		0	0	1	0	0	0	0	0	0	3.28922	0.884155	2.66444	2.78875	0.735684	2.21671	3.43246	0.769697	2.87255	44018	387750	602230	46001	378420	526900	35152
DSAGDGTTTASILAR	Dimethyl (N-term)	P21238	P21238	At2g28000	CPN60A1	Chaperonin 60 subunit alpha 1, chloroplastic	127	141	0	N	VASKTNDSAGDG	1434.7	228.12	2.58221	0.000438193	3.37738	6.09133e-05	1.07647	0.00019591	32	apoplast [GO:0048046]; chloroplast [GO:0009507]; chloroplast envelope [GO:0009941]; chloroplast stroma [GO:0009570]; cytosol [GO:0005829]; cytosolic ribosome [GO:0022626]; mitochondrion [GO:0005739]; peroxisome [GO:0005777]; thylakoid [GO:0009579]	'de novo' protein folding [GO:0006458]; chloroplast organization [GO:0009658]; embryo development ending in seed dormancy [GO:0009793]; protein folding [GO:0006457]; protein import into mitochondrial intermembrane space [GO:0045041]; protein refolding [GO:0042026]	ATP binding [GO:0005524]; unfolded protein binding [GO:0051082]		1	1	1	0	0	0	0	0	0	3.71072	0.982848	2.9945	3.24575	1.02336	2.2936	3.17566	1.22319	2.45855	118760	1116600	1675900	136390	2380400	3629000	112130
GGAPAQTILDDRR	Dimethyl (N-term)	A0A1P8B7F1;Q84VW0	Q84VW0	At4g15930		Isoform of Q84VW0, Dynein light chain type 1 family protein	12	24	0	N	RKKSVNGGAPAQ	1368.71	58.487	2.57097	0.000564755	2.07551	0.000874934	-0.328537	0.00960278	4	cytoplasmic dynein complex [GO:0005868]; cytosol [GO:0005829]; dynein complex [GO:0030286]; microtubule [GO:0005874]	microtubule-based process [GO:0007017]; positive regulation of ATP-dependent microtubule motor activity, plus-end-directed [GO:2000582]	dynein intermediate chain binding [GO:0045505]; dynein light intermediate chain binding [GO:0051959]; motor activity [GO:0003774]		0	0	1	0	0	0	0	0	0	2.33496	-0.212257	2.67451	1.59588	-0.372155	2.13169	2.29569	-0.401199	2.90671	79118	517250	344360	59179	278500	196130	31211
TFAHYDQVLDTTAMLGAVPPR	Dimethyl (N-term);Oxidation (M)	O50008;Q9SRV5	Q9SRV5	At3g03780	MS2	5-methyltetrahydropteroyltriglutamate--homocysteine methyltransferase 1	61	81	0	N	KFIPSNTFAHYD	2318.14	103.17	2.56397	0.00639582	1.65091	0.0104543	-0.742216	0.00330246	3	apoplast [GO:0048046]; chloroplast [GO:0009507]; chloroplast envelope [GO:0009941]; cytosol [GO:0005829]; extracellular region [GO:0005576]; plasma membrane [GO:0005886]; plasmodesma [GO:0009506]	methionine biosynthetic process [GO:0009086]; methylation [GO:0032259]; response to cadmium ion [GO:0046686]	5-methyltetrahydropteroyltriglutamate-homocysteine S-methyltransferase activity [GO:0003871]; methionine synthase activity [GO:0008705]; zinc ion binding [GO:0008270]		1	1	1	0	0	0	0	1	0	1.32057	-0.707739	2.20634	1.98125	-0.776693	2.9216				6763	96988	30102	14437	208890	60218
GSVVETVPDEPNGDVSAESR	Dimethyl (N-term)	Q8VZG7;Q8VZG7-2	Q8VZG7	At5g07350	TSN1	Ribonuclease TUDOR 1	231	250	0	N	GRRTTNGSVVET	2042.94	105.99	2.55943	0.000679993	2.44445	0.000770564	0.0558619	0.517864	2	cell wall [GO:0005618]; cytoplasm [GO:0005737]; cytoplasmic stress granule [GO:0010494]; cytosol [GO:0005829]; endoplasmic reticulum [GO:0005783]; nuclear envelope [GO:0005635]; nucleus [GO:0005634]; P-body [GO:0000932]; perinuclear region of cytoplasm [GO:0048471]; plasma membrane [GO:0005886]; RISC complex [GO:0016442]	cellular response to heat [GO:0034605]; gene silencing by RNA [GO:0031047]; mRNA catabolic process [GO:0006402]; mRNA processing [GO:0006397]; positive regulation of gibberellin biosynthetic process [GO:0010372]; response to cadmium ion [GO:0046686]; response to salt stress [GO:0009651]; RNA catabolic process [GO:0006401]	mRNA binding [GO:0003729]; nuclease activity [GO:0004518]; RNA binding [GO:0003723]		0	0	1	1	0	0	1	1	0	2.37663	0.0676274	2.48704	2.51226	0.0440965	2.63182				11394	80304	57828	8308	67417	48293
TAAPISVESLHDDRDFR	Dimethyl (N-term)	A0A1P8B8R9;F4JMJ1	F4JMJ1	At4g16660	HSP70-17	Isoform of F4JMJ1, Heat shock protein 70 (Hsp 70) family protein	340	356	0	N	EILSANTAAPIS	1927.94	92.439	2.5532	0.00814093	3.43052	0.00225149	1.06405	0.00111203	7	cytosol [GO:0005829]; endoplasmic reticulum [GO:0005783]; endoplasmic reticulum chaperone complex [GO:0034663]; endoplasmic reticulum lumen [GO:0005788]; Golgi apparatus [GO:0005794]; secretory vesicle [GO:0099503]; vacuolar membrane [GO:0005774]	cellular response to hypoxia [GO:0071456]; negative regulation of hypoxia-induced intrinsic apoptotic signaling pathway [GO:1903298]	ATP binding [GO:0005524]		0	0	1	1	1	0	0	0	0				3.05083	1.06273	2.15178	3.81022	1.06536	2.95461	0	91274	101630	19012	161510	262820	17336
VRIDSSAIER	Dimethyl (N-term)	F4IYF8	F4IYF8	At3g02760		Histidine--tRNA ligase, cytoplasmic	32	41	0	N	ASGVANVRIDSS	1144.62	54.65	2.53013	0.0083634	2.58396	0.00486669	0.224689	0.0655465	2	cytoplasm [GO:0005737]; cytosol [GO:0005829]; mitochondrion [GO:0005739]	histidyl-tRNA aminoacylation [GO:0006427]; mitochondrial translation [GO:0032543]	ATP binding [GO:0005524]; histidine-tRNA ligase activity [GO:0004821]		0	0	1	0	0	0	0	0	0	2.19165	0.242391	2.12731	2.97627	0.206986	2.93294				11207	99230	98645	13351	131000	143540
SVFQAPMGTGTHHAVLSSYEYVSQGLR	Dimethyl (N-term)	A0A1P8ATD8;F4IVZ7;P10896;P10896-2;Q9AST9	P10896	At2g39730	RCA	Ribulose bisphosphate carboxylase/oxygenase activase, chloroplastic	94	120	0	D	GKGMVDSVFQAP	2921.41	194.77	2.52298	0.00530781	4.13372	0.00190972	1.78158	0.000701257	10	apoplast [GO:0048046]; cell wall [GO:0005618]; chloroplast [GO:0009507]; chloroplast envelope [GO:0009941]; chloroplast stroma [GO:0009570]; chloroplast thylakoid membrane [GO:0009535]; Golgi apparatus [GO:0005794]; nucleus [GO:0005634]; plastoglobule [GO:0010287]; stromule [GO:0010319]; thylakoid [GO:0009579]	defense response to bacterium [GO:0042742]; leaf senescence [GO:0010150]; response to cold [GO:0009409]; response to jasmonic acid [GO:0009753]; response to light stimulus [GO:0009416]	ADP binding [GO:0043531]; ATP binding [GO:0005524]; enzyme regulator activity [GO:0030234]; ribulose-1,5-bisphosphate carboxylase/oxygenase activator activity [GO:0046863]		1	1	0	0	1	0	1	0	0	4.57271	1.90821	2.84253	3.69473	1.65494	2.20344				54773	908210	2713300	53356	362980	900270
AIGSDGTKNYGGYSENIVVDQR	Dimethyl (N-term)	P42734;P42734-2	P42734	At4g39330	CAD9	Isoform of P42734, Isoform 2 of Probable cinnamyl alcohol dehydrogenase 9	126	147	0	N	MSFTYNAIGSDG	2342.11	76.704	2.51538	9.47634e-05	0.713754	0.00640756	-1.59562	2.27556e-05	6	apoplast [GO:0048046]; cytosol [GO:0005829]; plasma membrane [GO:0005886]	lignin biosynthetic process [GO:0009809]	cinnamyl-alcohol dehydrogenase activity [GO:0045551]; oxidoreductase activity, acting on the CH-OH group of donors, NAD or NADP as acceptor [GO:0016616]; sinapyl alcohol dehydrogenase activity [GO:0052747]; zinc ion binding [GO:0008270]		1	0	1	0	0	0	0	1	0	0.859002	-1.53842	2.5898	0.81528	-1.69005	2.66898	0.466979	-1.5584	2.28735	80339	737810	188930	20869	176510	37340	33443
VVVIPAGVPR	Dimethyl (N-term)	Q9SN86	Q9SN86	At3g47520		Malate dehydrogenase, chloroplastic	153	162	0	N	CLKDVNVVVIPA	1005.63	65.038	2.48614	0.00719442	1.13257	0.0174881	-1.30702	0.000639697	2	apoplast [GO:0048046]; chloroplast [GO:0009507]; chloroplast envelope [GO:0009941]; chloroplast inner membrane [GO:0009706]; chloroplast stroma [GO:0009570]; cytoplasm [GO:0005737]; cytosol [GO:0005829]; mitochondrion [GO:0005739]; plastid [GO:0009536]; plastid stroma [GO:0009532]; stromule [GO:0010319]; vacuolar membrane [GO:0005774]; Ycf2/FtsHi complex [GO:0062091]	carbohydrate metabolic process [GO:0005975]; chloroplast organization [GO:0009658]; embryo development ending in seed dormancy [GO:0009793]; malate metabolic process [GO:0006108]; protein import into chloroplast stroma [GO:0045037]; response to cold [GO:0009409]; tricarboxylic acid cycle [GO:0006099]	chloroplast protein-transporting ATPase activity [GO:0016464]; L-malate dehydrogenase activity [GO:0030060]; NAD(P)+ transhydrogenase activity [GO:0008746]		1	1	1	0	0	0	0	0	0	0.869186	-1.32084	2.11947	1.39596	-1.29319	2.85282				13719	88402	30730	12501	86981	25906
MLHEDPGNISYSAVGGLGDQIR	Dimethyl (N-term)	B3H533;Q9MAK9;Q9SEI3	Q9SEI3	At5g43010	RPT4A	26S proteasome regulatory subunit 10B homolog A	128	149	0	N	DPVVYNMLHEDP	2328.12	144.5	2.48451	0.039922	3.23256	0.0138693	0.942007	0.00160851	9	cell wall [GO:0005618]; cytosol [GO:0005829]; cytosolic proteasome complex [GO:0031597]; nucleus [GO:0005634]; proteasome complex [GO:0000502]; proteasome regulatory particle, base subcomplex [GO:0008540]	positive regulation of RNA polymerase II transcriptional preinitiation complex assembly [GO:0045899]; ubiquitin-dependent ERAD pathway [GO:0030433]	ATP binding [GO:0005524]; hydrolase activity [GO:0016787]		0	0	1	0	0	0	1	0	0	2.42098	0.961688	1.63737				4.04415	0.922326	3.33164	8997	68136	136100	0	103360	150460	24216
GVQGNEGVEVINPEGGKEDAEEEAQKGR	Dimethyl (N-term)	Q93Y40	Q93Y40	At5g59420	ORP3C	Oxysterol-binding protein-related protein 3C	33	60	0	N	VSRSVNGVQGNE	2924.37	136.01	2.47434	0.000362551	-1.09568	0.0131923	-3.54002	2.5567e-06	7	cytosol [GO:0005829]; intracellular membrane-bounded organelle [GO:0043231]; membrane [GO:0016020]; plastid [GO:0009536]		lipid binding [GO:0008289]; sterol binding [GO:0032934]; sterol transporter activity [GO:0015248]		0	0	1	0	0	0	0	0	0	-0.714113	-3.6479	2.66787	-0.894727	-3.38353	2.65858	-1.67819	-3.58864	2.09658	289590	2049400	135940	207560	2338800	103120	108530
TKVNIIDTPGHSDFGGEVER	Dimethyl (N-term)	F4K409	F4K409	At5g13650	SVR3	Isoform of F4K410, Elongation factor family protein	146	165	0	N	SITYKNTKVNII	2170.07	63.056	2.45807	0.000347121	1.12286	0.00257124	-1.15137	5.42242e-05	4	chloroplast [GO:0009507]; chloroplast stroma [GO:0009570]; plastid [GO:0009536]	chloroplast RNA processing [GO:0031425]; regulation of gene expression [GO:0010468]; response to reactive oxygen species [GO:0000302]	GTPase activity [GO:0003924]; GTP binding [GO:0005525]; translation elongation factor activity [GO:0003746]		0	1	0	0	0	0	0	0	0	1.44311	-1.17458	2.79571	0.905491	-1.09056	2.15972	1.01999	-1.18898	2.41878	20848	204350	55089	14728	97393	30877	13953
VQKELNCVNR	Dimethyl (N-term)	P56798	P56798	AtCg00800	rps3	30S ribosomal protein S3, chloroplastic	99	108	0	N	EELQMNVQKELN	1258.65	104.79	2.45785	0.000540794	3.49918	0.000308297	1.21218	0.000935637	5	chloroplast [GO:0009507]; chloroplast envelope [GO:0009941]; chloroplast nucleoid [GO:0042644]; chloroplast stroma [GO:0009570]; cytosolic small ribosomal subunit [GO:0022627]; plastid [GO:0009536]	translation [GO:0006412]	rRNA binding [GO:0019843]; structural constituent of ribosome [GO:0003735]		0	1	0	0	0	0	0	0	0	3.56404	1.26026	2.48184	3.43431	1.16409	2.43387				135950	805190	1398900	192130	1290700	2379200
DLFSSSFSR	Dimethyl (N-term)	Q9ZSD4;Q9ZSD4-2	Q9ZSD4-2	At3g11820	SYP121	Syntaxin-121	3	11	0	N	XXXXXXDLFSSS	1044.49	100.02	2.45582	0.0780473	1.96255	0.0457556	0.212163	0.0184996	6					0	0	0	0	0	0	0	0	0	2.90005	0.199786	4.44311	0.257108	0.199879	0.220877	2.7305	0.236823	2.70347	5186.4	110430	110630	11979	24731	196390	23747
DAPDTAIAMR	Dimethyl (N-term)	B3H4K8;Q6ZY51	Q6ZY51	At5g26570	GWD3	Phosphoglucan, water dikinase, chloroplastic	507	516	0	N	NSGLRNDAPDTA	1059.5	90.709	2.45535	0.00390556	1.19175	0.0112209	-1.09274	0.00134944	3	chloroplast [GO:0009507]; chloroplast stroma [GO:0009570]; plastid [GO:0009536]	protein autophosphorylation [GO:0046777]; starch catabolic process [GO:0005983]; starch metabolic process [GO:0005982]	6-phosphoglucan, water dikinase activity [GO:0102217]; ATP binding [GO:0005524]; carbohydrate kinase activity [GO:0019200]; metal ion binding [GO:0046872]; phosphoglucan, water dikinase activity [GO:0051752]; phosphogluco-amylopectin water dikinase activity [GO:0102219]; starch binding [GO:2001070]		0	1	0	0	0	0	0	0	0	0.979274	-1.03449	2.19179	1.40423	-1.15098	2.7189				41350	362330	146000	37756	432870	166030
FANYTGDQGYPGGR	Dimethyl (N-term)	Q9LMQ2	Q9LMQ2	At1g15820	CHLOROPHYLL PROTEIN 24	Chlorophyll a-b binding protein, chloroplastic	185	198	0	N	SKTAENFANYTG	1501.66	134.75	2.44008	0.0095185	3.35634	0.00197183	1.1001	0.000203274	14	chloroplast [GO:0009507]; chloroplast envelope [GO:0009941]; chloroplast thylakoid [GO:0009534]; chloroplast thylakoid membrane [GO:0009535]; integral component of membrane [GO:0016021]; nucleus [GO:0005634]; photosystem I [GO:0009522]; photosystem II antenna complex [GO:0009783]; plastoglobule [GO:0010287]; thylakoid [GO:0009579]	nonphotochemical quenching [GO:0010196]; photosynthesis [GO:0015979]; photosynthesis, light harvesting in photosystem I [GO:0009768]; protein-chromophore linkage [GO:0018298]; response to light stimulus [GO:0009416]	chlorophyll binding [GO:0016168]; protein domain specific binding [GO:0019904]		0	1	0	0	0	0	1	0	0	2.45108	1.04336	1.58574	3.33787	1.25597	2.24559	4.28007	1.00096	3.48891	69175	281930	740970	23653	500100	476320	6635
AIFCFKFR	Dimethyl (N-term)	A0A1I9LMY7;Q8LC83;Q9SS17	Q8LC83	At5g28060	RPS24B	40S ribosomal protein S24-2	56	63	0	N	EVKDPNAIFCFK	1087.56	91.906	2.42347	0.127115	6.32659	0.0134604	4.29367	4.69761e-05	4	cell wall [GO:0005618]; cytosolic ribosome [GO:0022626]; cytosolic small ribosomal subunit [GO:0022627]; plastid [GO:0009536]; polysomal ribosome [GO:0042788]	translation [GO:0006412]	structural constituent of ribosome [GO:0003735]		0	0	0	0	0	0	0	0	0				4.72861	4.39712	0.902709	7.92456	4.19022	3.94422			0	7004.1	14939	379460	2011
EDEDTGAQVAPIVR	Dimethyl (N-term)	P92985;Q8RWG8;Q9LMK7	Q8RWG8	At2g30060	RANBP1B	Ran-binding protein 1 homolog a	22	35	0	N	EETGANEDEDTG	1498.73	152.14	2.42273	0.00385833	3.61822	0.000828524	1.37929	2.9336e-05	14	cytoplasm [GO:0005737]; cytosol [GO:0005829]; nuclear pore [GO:0005643]; nucleus [GO:0005634]; peroxisome [GO:0005777]	intracellular transport [GO:0046907]; mRNA transport [GO:0051028]; positive regulation of GTPase activity [GO:0043547]; protein transport [GO:0015031]	Ran GTPase binding [GO:0008536]		0	0	1	0	0	0	1	0	0	2.74737	1.31155	1.61384	3.97563	1.42052	2.71878	4.13165	1.40581	2.93559	47407	266070	594280	85114	567070	1319400	43234
AVTQSSSQATFPAAMQR	Dimethyl (N-term);Oxidation (M)	Q9C666	Q9C666	At1g26220		Acyl-CoA N-acyltransferases (NAT) superfamily protein	25	41	0	N	TLNPQNAVTQSS	1795.85	79.514	2.41893	0.043474	2.19717	0.0309875	-0.0278592	0.769389	6	chloroplast [GO:0009507]	melatonin biosynthetic process [GO:0030187]	aralkylamine N-acetyltransferase activity [GO:0004059]		0	1	0	0	0	0	0	0	0	1.423	0.0421461	1.55887				2.97134	-0.0978645	3.27898	12411	263780	111460	0	184200	141030	27590
EVILVGGSTR	Dimethyl (N-term)	Q9LTX9;Q9LTX9-2;Q9STW6	Q9STW6	At4g24280	HSP70-6	Heat shock 70 kDa protein 6, chloroplastic	407	416	0	D	SFKDIDEVILVG	1029.58	76.827	2.41606	0.0328007					5	chloroplast [GO:0009507]; chloroplast envelope [GO:0009941]; chloroplast stroma [GO:0009570]; cytoplasm [GO:0005737]; cytosol [GO:0005829]; mitochondrion [GO:0005739]; nucleus [GO:0005634]; thylakoid [GO:0009579]	cellular response to unfolded protein [GO:0034620]; chaperone cofactor-dependent protein refolding [GO:0051085]; protein refolding [GO:0042026]; protein targeting to chloroplast [GO:0045036]; response to cadmium ion [GO:0046686]; response to cold [GO:0009409]; response to heat [GO:0009408]; response to unfolded protein [GO:0006986]; viral process [GO:0016032]	ATPase activity [GO:0016887]; ATPase activity, coupled [GO:0042623]; ATP binding [GO:0005524]; heat shock protein binding [GO:0031072]; misfolded protein binding [GO:0051787]; protein folding chaperone [GO:0044183]; unfolded protein binding [GO:0051082]		0	1	1	0	0	0	1	0	0						3.16332			1.66881	281	433690	0	51249	830720	11452	30197
GSSPAPAPAAVVVER	Dimethyl (N-term)	Q9S762	Q9S762	At1g58080	HISN1A	ATP phosphoribosyltransferase 1, chloroplastic	61	75	0	N	SSVATNGSSPAP	1406.75	131.06	2.38382	0.00182085	0.410268	0.337466	-1.7482	0.000609722	16	chloroplast [GO:0009507]; chloroplast stroma [GO:0009570]	histidine biosynthetic process [GO:0000105]	ATP phosphoribosyltransferase activity [GO:0003879]; magnesium ion binding [GO:0000287]		0	1	0	0	0	0	0	0	0	1.01969	-1.36992	2.73084	0.74767	-1.75168	2.66302	-0.536556	-2.12302	1.7576	137250	2191800	510450	222210	2195100	539370	465390
RTVSSGISGASYYTGTFSAVNR	Dimethyl (N-term)	A0A1P8BG37;O82660	O82660	At5g23120	HCF136	Isoform of O82660, Photosystem II stability/assembly factor, chloroplast (HCF136)	256	277	0	N	VSATLNRTVSSG	2280.11	158.89	2.37476	5.26025e-05	0.783151	0.00403088	-1.37568	4.57818e-05	15	chloroplast [GO:0009507]; chloroplast envelope [GO:0009941]; chloroplast stroma [GO:0009570]; chloroplast stromal thylakoid [GO:0009533]; chloroplast thylakoid [GO:0009534]; chloroplast thylakoid membrane [GO:0009535]; photosystem II [GO:0009523]; plastid [GO:0009536]; thylakoid [GO:0009579]; thylakoid lumen [GO:0031977]	photosynthesis [GO:0015979]; plastid organization [GO:0009657]; response to cadmium ion [GO:0046686]			0	1	0	0	0	0	0	0	0	0.799593	-1.33284	2.31889	0.971351	-1.3125	2.53539	0.578511	-1.48168	2.27	425190	2532000	653030	324810	2376700	581740	135600
GGAPVSNNISSLTIGER	Dimethyl (N-term)	A0A1P8AWR0;A0A1P8AWT7;B9DG18;F4HUL6;Q2V4M4;Q42547	Q42547	At1g20620	CAT3	Isoform of A0A1P8AWT7, Catalase 3	21	37	0	N	PFYTTNGGAPVS	1670.86	266.97	2.37038	0.000281367	4.37707	2.80517e-05	2.21148	4.65335e-06	48	apoplast [GO:0048046]; cell wall [GO:0005618]; chloroplast [GO:0009507]; chloroplast envelope [GO:0009941]; chloroplast stroma [GO:0009570]; cytoplasm [GO:0005737]; cytosol [GO:0005829]; cytosolic ribosome [GO:0022626]; mitochondrion [GO:0005739]; nucleus [GO:0005634]; peroxisome [GO:0005777]; plasma membrane [GO:0005886]; plasmodesma [GO:0009506]; vacuole [GO:0005773]	cellular response to nitrogen starvation [GO:0006995]; cellular response to phosphate starvation [GO:0016036]; cellular response to sulfate starvation [GO:0009970]; hydrogen peroxide catabolic process [GO:0042744]; response to cadmium ion [GO:0046686]; response to cold [GO:0009409]; response to hydrogen peroxide [GO:0042542]; response to light stimulus [GO:0009416]	catalase activity [GO:0004096]; cobalt ion binding [GO:0050897]; heme binding [GO:0020037]; mRNA binding [GO:0003729]		1	1	1	0	0	0	1	1	1	4.02422	2.15981	2.04243	4.57885	2.26766	2.55121	4.52814	2.20698	2.5175	592720	3678600	12754000	566380	4232400	15086000	878100
GVLPEYQLAPDGVAQAR	Dimethyl (N-term)	Q0WW53	Q0WW53	At4g38370		Phosphoglycerate mutase family protein	35	51	0	N	VSSMENGVLPEY	1782.93	93.958	2.36789	0.0142475	2.14751	0.0109912	0.340461	0.00904059	10	cytosol [GO:0005829]				0	0	1	0	0	0	0	0	0	3.27947	0.285746	3.1717	1.44409	0.462959	1.14473	1.71897	0.272679	2.78723	1006	54651	18497	56922	192620	296160	40174
RFYLQPLPPTEAAAR	Dimethyl (N-term)	Q9XFT3;Q9XFT3-2	Q9XFT3-2	At4g21280	PSBQ1	Isoform of Q9XFT3, Isoform 2 of Oxygen-evolving enhancer protein 3-1, chloroplastic	111	125	0	D	ALALKDRFYLQP	1728.93	35.473	2.36518	0.00113921	3.48711	0.000804239	1.30869	0.00105058	4					0	0	0	0	0	0	0	0	0				3.70406	1.39342	2.47433	3.27016	1.22395	2.25602			0	44960	389450	827560	44593
QQSAPSSGQPQQQQYGGGGSQNPGSAGEIR	Dimethyl (N-term)	Q93W34	Q93W34	At4g27000	RBP45C	Polyadenylate-binding protein RBP45C	51	80	0	N	PPAGWNQQSAPS	2985.36	161.32	2.35058	0.0010594	2.26804	0.00276906	0.0389877	0.665822	7	cytosol [GO:0005829]; nucleus [GO:0005634]	mRNA processing [GO:0006397]	mRNA binding [GO:0003729]; poly(A) binding [GO:0008143]		0	0	1	0	0	0	1	0	0	2.50891	0.0888325	2.45067	2.02718	-0.010857	2.25048				16651	180650	90273	15764	118690	72587
QSTGIQVYGEIER	Dimethyl (N-term)	Q9FIJ5	Q9FIJ5	At5g47860	MCA23.20	At5g47860/MCA23_20	58	70	0	N	INRDRNQSTGIQ	1478.74	84.365	2.33286	0.000317195	3.17423	6.27748e-05	1.0406	6.89985e-05	6	chloroplast [GO:0009507]				0	1	0	0	0	0	0	0	0	3.45074	1.00036	2.62841	3.15938	1.04422	2.32495	2.91259	1.07722	2.0452	7654	137450	117340	23073	114720	203970	9653
AVQANMELEFQR	Dimethyl (N-term)	B3H5Y0;Q42560;Q9SIB9	Q9SIB9	At2g05710	ACO3	Aconitate hydratase 3, mitochondrial	234	245	0	N	VARSENAVQANM	1434.69	82.362	2.32902	0.0602164	1.273	0.140951	-0.862106	0.00207916	5	cell wall [GO:0005618]; chloroplast [GO:0009507]; chloroplast stroma [GO:0009570]; cytoplasm [GO:0005737]; cytosol [GO:0005829]; mitochondrion [GO:0005739]; vacuolar membrane [GO:0005774]	citrate metabolic process [GO:0006101]; glyoxylate cycle [GO:0006097]; isocitrate metabolic process [GO:0006102]; response to abscisic acid [GO:0009737]; response to cadmium ion [GO:0046686]; response to oxidative stress [GO:0006979]; seedling development [GO:0090351]; tricarboxylic acid cycle [GO:0006099]	4 iron, 4 sulfur cluster binding [GO:0051539]; aconitate hydratase activity [GO:0003994]; ATP binding [GO:0005524]; citrate dehydratase activity [GO:0047780]; copper ion binding [GO:0005507]		0	1	1	0	0	1	0	0	0	0.336423	-0.838844	1.3533				2.20957	-0.885367	3.30473	8538	217840	25199	281	94864	0	9584
EEDGTMEIGAIEAAVR	Dimethyl (N-term)	F4J4S1;Q9FPH3	Q9FPH3	At3g04520	THA2	Isoform of Q9FPH3, Threonine aldolase 2	115	130	0	N	PRTVKNEEDGTM	1689.79	93.011	2.31882	0.024195	2.22767	0.00171981	0.102744	0.748947	3	cytosol [GO:0005829]	glycine biosynthetic process [GO:0006545]; threonine catabolic process [GO:0006567]	L-allo-threonine aldolase activity [GO:0008732]; threonine aldolase activity [GO:0004793]		0	0	1	0	0	0	0	0	0	2.39103	-0.36695	2.93602				2.06431	0.572438	1.70162	1790	20892	11959			0	18993
GIPECGTDALR	Dimethyl (N-term)	P93736	P93736	At1g14610	TWN2	Valine--tRNA ligase, mitochondrial 1	746	756	0	N	VKDFPNGIPECG	1187.56	65.347	2.29525	0.00353381	2.59246	0.00220776	0.481034	0.00145462	4	chloroplast [GO:0009507]; cytosol [GO:0005829]; extracellular region [GO:0005576]; mitochondrion [GO:0005739]	embryo development ending in seed dormancy [GO:0009793]; tRNA aminoacylation for protein translation [GO:0006418]; valyl-tRNA aminoacylation [GO:0006438]	aminoacyl-tRNA editing activity [GO:0002161]; ATP binding [GO:0005524]; valine-tRNA ligase activity [GO:0004832]		0	1	1	0	0	1	0	0	0	2.73145	0.454232	2.4552	3.23492	0.547063	2.85156	1.81101	0.441809	1.57897	27952	218540	249580	14750	144270	167380	21749
GKQEGSAADSDKVPTPVVIIDQDSDPDATVLEVTFGDR	Dimethyl (N-term)	F4I613;Q9FZ47	Q9FZ47	At1g16880	ACR11	Isoform of Q9FZ47, Uridylyltransferase-like protein	69	106	0	N	ATAVENGKQEGS	3970.93	162.1	2.23584	0.0016054	2.4823	0.000773392	0.430291	0.00174182	11	chloroplast [GO:0009507]; chloroplast envelope [GO:0009941]; chloroplast stroma [GO:0009570]; chloroplast thylakoid membrane [GO:0009535]; nucleus [GO:0005634]; stromule [GO:0010319]	response to cold [GO:0009409]; response to light stimulus [GO:0009416]; response to sucrose [GO:0009744]			0	1	0	0	0	0	1	0	0	2.01497	0.426036	1.76698	2.43734	0.399773	2.20126	2.9946	0.465063	2.73929	54234	620810	341400	219690	2413700	1103700	18979
AGEPAKLIR	Dimethyl (N-term)	A0A1P8ATD8;F4IVZ7;P10896;P10896-2;Q9AST9	P10896	At2g39730	RCA	Ribulose bisphosphate carboxylase/oxygenase activase, chloroplastic	199	207	0	N	ELESGNAGEPAK	953.566	133.13	2.23275	0.000293243	6.33242	2.01653e-06	4.25443	8.2764e-07	7	apoplast [GO:0048046]; cell wall [GO:0005618]; chloroplast [GO:0009507]; chloroplast envelope [GO:0009941]; chloroplast stroma [GO:0009570]; chloroplast thylakoid membrane [GO:0009535]; Golgi apparatus [GO:0005794]; nucleus [GO:0005634]; plastoglobule [GO:0010287]; stromule [GO:0010319]; thylakoid [GO:0009579]	defense response to bacterium [GO:0042742]; leaf senescence [GO:0010150]; response to cold [GO:0009409]; response to jasmonic acid [GO:0009753]; response to light stimulus [GO:0009416]	ADP binding [GO:0043531]; ATP binding [GO:0005524]; enzyme regulator activity [GO:0030234]; ribulose-1,5-bisphosphate carboxylase/oxygenase activator activity [GO:0046863]		1	1	0	0	1	0	1	0	0	6.39437	4.12984	2.23814	6.14894	4.33792	1.96086	6.45394	4.29552	2.49925	43612	249840	4030300	62810	291800	5100400	80074
GCPIELFQPEILR	Dimethyl (N-term)	A8MRX2;F4JWM1;Q42340;Q9SK22	Q9SK22	At2g09990	RPS16A	Isoform of Q42340, Ribosomal protein S5 domain 2-like superfamily protein	36	48	0	N	GLIKLNGCPIEL	1570.82	158.05	2.20367	0.0201797	5.34138	0.000710196	3.32153	8.16058e-07	17	cell wall [GO:0005618]; chloroplast [GO:0009507]; cytosol [GO:0005829]; cytosolic ribosome [GO:0022626]; cytosolic small ribosomal subunit [GO:0022627]; mitochondrion [GO:0005739]; plasmodesma [GO:0009506]; polysomal ribosome [GO:0042788]; small ribosomal subunit [GO:0015935]	maturation of SSU-rRNA from tricistronic rRNA transcript (SSU-rRNA, 5.8S rRNA, LSU-rRNA) [GO:0000462]; translation [GO:0006412]	RNA binding [GO:0003723]; structural constituent of ribosome [GO:0003735]		0	1	1	0	0	0	0	0	0	5.10882	3.29898	1.98786	4.39062	3.35845	1.1958	6.52469	3.30716	3.42734	2704	22056	204220	22329	88117	1288400	8221
AEEAKQLIAEEGYSVVDVR	Dimethyl (N-term)	O48529	O48529	At2g42220	STR9	Rhodanese-like domain-containing protein 9, chloroplastic	54	72	0	N	ELKFVNAEEAKQ	2105.06	69.763	2.19847	0.00087851	2.24336	0.00118904	0.238768	0.146933	3	chloroplast [GO:0009507]; chloroplast thylakoid [GO:0009534]; chloroplast thylakoid membrane [GO:0009535]; cytosol [GO:0005829]; integral component of membrane [GO:0016021]				0	1	1	0	0	0	0	0	0	2.35239	0.394278	2.13608				2.13433	0.0832575	2.26086	11950	76761	84937			0	13817
ELAIGTGYR	Dimethyl (N-term)	Q8VZF3;Q8VZF3-2	Q8VZF3	At2g47390	GEP	Probable glutamyl endopeptidase, chloroplastic	103	111	0	D	TATEDDELAIGT	978.513	142.79	2.1898	0.000699713	5.21606	0.000114555	3.19711	8.83447e-05	4	chloroplast [GO:0009507]; chloroplast stroma [GO:0009570]; cytosol [GO:0005829]		serine-type endopeptidase activity [GO:0004252]		0	1	1	0	0	0	0	0	0	5.14733	3.11168	2.2137	5.28479	3.28254	2.1659				9498	318450	1234500	44771	228890	1793600
VEISSKEIPFEDYGLGEVDPEVR	Dimethyl (N-term)	Q94JQ3	Q94JQ3	At4g32520	SHM3	Serine hydroxymethyltransferase 3, chloroplastic	69	91	0	N	SVSLPNVEISSK	2606.28	98.565	2.16349	0.00477667	4.12944	0.000989999	2.26509	0.000177165	5	chloroplast [GO:0009507]; chloroplast stroma [GO:0009570]; plasma membrane [GO:0005886]; plastid [GO:0009536]	cellular response to tetrahydrofolate [GO:1904482]; folic acid metabolic process [GO:0046655]; glycine biosynthetic process from serine [GO:0019264]; glycine metabolic process [GO:0006544]; L-serine catabolic process [GO:0006565]; one-carbon metabolic process [GO:0006730]; tetrahydrofolate interconversion [GO:0035999]; tetrahydrofolate metabolic process [GO:0046653]	amino acid binding [GO:0016597]; cobalt ion binding [GO:0050897]; glycine hydroxymethyltransferase activity [GO:0004372]; pyridoxal phosphate binding [GO:0030170]; serine binding [GO:0070905]; zinc ion binding [GO:0008270]		0	1	0	0	0	0	0	1	0	4.44569	2.20776	2.41601	3.81319	2.32243	1.91097				1353	8876	64647	183250	290740	1305100
NILVMCDAYTPAGEPIPTNKR	Dimethyl (N-term)	A0A1P8BF22;F4ID91;F4ID92;Q56WN1;Q8LCE1;Q9FMD9	Q8LCE1	At1g66200	GLN1-2	Isoform of Q9FMD9, Glutamine synthetase 14	87	107	0	N	PFRRGNNILVMC	2359.17	135.73	2.16098	0.000291795	2.65712	0.00044589	0.679983	0.00238093	5	cytoplasm [GO:0005737]	glutamine biosynthetic process [GO:0006542]	ATP binding [GO:0005524]; glutamate-ammonia ligase activity [GO:0004356]		0	0	0	0	0	0	0	0	0	2.18775	0.468064	1.8977	3.06571	0.81508	2.41432	2.7179	0.756805	2.17091	25237	109930	156210	21192	133900	242710	21667
ELLHYTEKPETFVSDR	Dimethyl (N-term)	F4HXD1;Q9C9P3	Q9C9P3	At1g74910	F9E10.24	Isoform of Q9C9P3, ADP-glucose pyrophosphorylase family protein	169	184	0	N	ADPVTNELLHYT	1962.97	56.851	2.15608	0.00834529	1.14413	0.0110903	-0.8252	0.00532218	4	cytosol [GO:0005829]; peroxisome [GO:0005777]	biosynthetic process [GO:0009058]; regulation of L-ascorbic acid biosynthetic process [GO:2000082]; response to cadmium ion [GO:0046686]	nucleotidyltransferase activity [GO:0016779]; transcription regulatory region DNA binding [GO:0044212]		0	0	1	0	0	0	0	0	0				0.948526	-0.706385	1.81862	1.33974	-0.944016	2.49354	281	112760	0	26805	403780	156360	28154
SLDDIIGR	Dimethyl (N-term)	Q9ZNZ7;Q9ZNZ7-2	Q9ZNZ7	At5g04140	GLU1	Ferredoxin-dependent glutamate synthase 1, chloroplastic/mitochondrial	1292	1299	0	N	AQLGYNSLDDII	887.471	92.47	2.15525	0.00196736	3.28823	0.00121119	1.30383	0.00152879	4	apoplast [GO:0048046]; chloroplast [GO:0009507]; chloroplast envelope [GO:0009941]; chloroplast stroma [GO:0009570]; mitochondrial matrix [GO:0005759]; mitochondrion [GO:0005739]; plasma membrane [GO:0005886]	ammonia assimilation cycle [GO:0019676]; glutamate biosynthetic process [GO:0006537]; L-glutamate biosynthetic process [GO:0097054]; photorespiration [GO:0009853]; positive regulation of glycine hydroxymethyltransferase activity [GO:0080114]; response to light stimulus [GO:0009416]; response to sucrose [GO:0009744]	3 iron, 4 sulfur cluster binding [GO:0051538]; glutamate synthase (ferredoxin) activity [GO:0016041]; glutamate synthase activity [GO:0015930]; metal ion binding [GO:0046872]; oxidoreductase activity [GO:0016491]		1	1	0	0	0	1	0	1	0	3.54481	1.42284	2.30005	3.03165	1.18482	2.01046				50341	275910	643260	20195	83202	179350
SDASPGVVTSSESDR	Dimethyl (N-term)	Q9FRK5	Q9FRK5	At1g75140		Uncharacterized membrane protein At1g75140	43	57	0	N	PIPYENSDASPG	1492.66	102.66	2.15403	0.0910856	1.57967	0.149943	-0.380446	0.0262723	4	endoplasmic reticulum [GO:0005783]; integral component of membrane [GO:0016021]; mitochondrion [GO:0005739]				0	0	0	1	0	0	0	0	0	2.79206	-0.304941	3.27502				0.367272	-0.455951	1.03303	19427	145830	100270	281	78951	0	8871
NWAKGHYTEGAELIDSVLDVVR	Dimethyl (N-term)	P24636;P29515;P29516;P29517;Q56YW9;Q9ASR0	P29515	At2g29550	TUBB7	Tubulin beta-9 chain	100	121	0	N	QSGAGNNWAKGH	2471.24	94.358	2.15387	0.0244565	3.30884	0.00127744	1.3417	0.00694643	6	cell wall [GO:0005618]; cytoplasm [GO:0005737]; cytosol [GO:0005829]; Golgi apparatus [GO:0005794]; microtubule [GO:0005874]; peroxisome [GO:0005777]; plasma membrane [GO:0005886]; plasmodesma [GO:0009506]; tubulin complex [GO:0045298]; vacuole [GO:0005773]	microtubule-based process [GO:0007017]; microtubule cytoskeleton organization [GO:0000226]; mitotic cell cycle [GO:0000278]; response to cadmium ion [GO:0046686]	GTPase activity [GO:0003924]; GTP binding [GO:0005525]; structural constituent of cytoskeleton [GO:0005200]		0	0	1	0	1	0	0	1	1				3.04151	1.62596	1.57917	3.57616	1.05744	2.72856	0	123270	352190	15824	73672	234720	5795
SHGTNFVDSPEPIYGTQFLPR	Dimethyl (N-term)	Q9LZ66	Q9LZ66	At5g04590	SIR	Assimilatory sulfite reductase (ferredoxin), chloroplastic	264	284	0	N	KARNDNSHGTNF	2361.14	119.06	2.15383	0.00130973	1.4824	0.00605974	-0.4876	0.01215	5	apoplast [GO:0048046]; chloroplast [GO:0009507]; chloroplast envelope [GO:0009941]; chloroplast nucleoid [GO:0042644]; chloroplast stroma [GO:0009570]; plasma membrane [GO:0005886]; plastid [GO:0009536]; stromule [GO:0010319]	DNA packaging [GO:0006323]; negative regulation of transcription, DNA-templated [GO:0045892]; regulation of DNA replication [GO:0006275]; response to cold [GO:0009409]; sulfide oxidation, using siroheme sulfite reductase [GO:0019424]; sulfur compound metabolic process [GO:0006790]	4 iron, 4 sulfur cluster binding [GO:0051539]; copper ion binding [GO:0005507]; DNA binding [GO:0003677]; heme binding [GO:0020037]; sulfite reductase (ferredoxin) activity [GO:0050311]; sulfite reductase activity [GO:0016002]		1	1	0	0	0	0	0	1	0	1.75421	-0.580876	2.51314	0.85243	-0.651142	1.66723	1.84054	-0.230783	2.28112	9431	145540	20238	17243	249900	68212	26952
GTLALAGR	Dimethyl (N-term)	P56778	P56778	AtCg00280	psbC	Photosystem II CP43 reaction center protein	19	26	1	N	VETLFNGTLALA	757.445	91.906	2.14735	0.00612775	3.2068	0.00196346	1.30504	0.000592617	10	chloroplast [GO:0009507]; chloroplast stromal thylakoid [GO:0009533]; chloroplast thylakoid [GO:0009534]; chloroplast thylakoid membrane [GO:0009535]; integral component of membrane [GO:0016021]; photosystem II reaction center [GO:0009539]; plastid [GO:0009536]; plastoglobule [GO:0010287]; thylakoid [GO:0009579]	photosynthetic electron transport in photosystem II [GO:0009772]; protein-chromophore linkage [GO:0018298]	chlorophyll binding [GO:0016168]; electron transporter, transferring electrons within the cyclic electron transport pathway of photosynthesis activity [GO:0045156]; metal ion binding [GO:0046872]		0	1	0	0	0	0	0	0	0	4.20978	1.40708	2.98079	2.77043	1.50468	1.61466	2.64017	1.00336	1.8466	56051	385850	903840	380650	734180	1766800	17763
DLQPQTYPEILR	Dimethyl (N-term)	A0A1I9LLI5;A0A1I9LLI6;O22899;Q9LZQ9	Q9LZQ9	At3g62310		Isoform of Q9LZQ9, RNA helicase family protein	420	431	0	N	EKSFNNDLQPQT	1471.77	99.015	2.12216	0.000203072	-0.344929	0.0297095	-2.28326	4.23427e-05	5	cytosol [GO:0005829]; nucleolus [GO:0005730]; spliceosomal complex [GO:0005681]	mRNA processing [GO:0006397]; RNA splicing [GO:0008380]	ATP binding [GO:0005524]; RNA binding [GO:0003723]; RNA helicase activity [GO:0003724]		0	0	1	0	0	0	0	0	0	-0.203856	-2.25095	2.22515	-0.374462	-2.08063	1.86983	-0.456469	-2.5182	2.27149	84332	358520	55889	50509	223240	33792	116070
EEIAAFLDKR	Dimethyl (N-term)	F4JMU5;Q9SZD6	Q9SZD6	At4g29060	PETs	Isoform of Q9SZD6, Elongation factor Ts, mitochondrial	349	358	0	N	LAFRKNEEIAAF	1190.63	78.653	2.10237	0.00506236	2.70982	0.00397664	0.793179	0.00411158	7	chloroplast [GO:0009507]; chloroplast envelope [GO:0009941]; chloroplast ribosome [GO:0043253]; chloroplast stroma [GO:0009570]; mitochondrial matrix [GO:0005759]; plasma membrane [GO:0005886]	mitochondrial translational elongation [GO:0070125]; response to cadmium ion [GO:0046686]; translational elongation [GO:0006414]	mRNA binding [GO:0003729]; polysome binding [GO:1905538]; translation elongation factor activity [GO:0003746]; translation elongation factor binding [GO:0061770]		0	1	0	0	0	0	0	1	0	3.08608	0.87698	2.35416	2.33356	0.709378	1.85057				61759	308110	473260	56871	263310	332570
QTAMACPAFPLCPLAITEAER	Dimethyl (N-term);Oxidation (M)	Q9LZ66	Q9LZ66	At5g04590	SIR	Assimilatory sulfite reductase (ferredoxin), chloroplastic	498	518	0	N	FVDPLNQTAMAC	2362.11	59.324	2.10185	0.0235001	3.68688	0.0011016	1.7689	0.000211373	4	apoplast [GO:0048046]; chloroplast [GO:0009507]; chloroplast envelope [GO:0009941]; chloroplast nucleoid [GO:0042644]; chloroplast stroma [GO:0009570]; plasma membrane [GO:0005886]; plastid [GO:0009536]; stromule [GO:0010319]	DNA packaging [GO:0006323]; negative regulation of transcription, DNA-templated [GO:0045892]; regulation of DNA replication [GO:0006275]; response to cold [GO:0009409]; sulfide oxidation, using siroheme sulfite reductase [GO:0019424]; sulfur compound metabolic process [GO:0006790]	4 iron, 4 sulfur cluster binding [GO:0051539]; copper ion binding [GO:0005507]; DNA binding [GO:0003677]; heme binding [GO:0020037]; sulfite reductase (ferredoxin) activity [GO:0050311]; sulfite reductase activity [GO:0016002]		1	1	0	0	0	0	0	1	0	3.50761	1.8802	1.80552	2.94694	1.97028	1.1403	4.6061	1.45621	3.35972	3144	15805	48882	5197	21997	87735	13911
DAPDTAIAMR	Dimethyl (N-term);Oxidation (M)	B3H4K8;Q6ZY51	Q6ZY51	At5g26570	GWD3	Phosphoglucan, water dikinase, chloroplastic	507	516	0	N	NSGLRNDAPDTA	1075.5	66.621	2.08566	0.012225	1.54576	0.00981908	-0.353164	0.0327268	3	chloroplast [GO:0009507]; chloroplast stroma [GO:0009570]; plastid [GO:0009536]	protein autophosphorylation [GO:0046777]; starch catabolic process [GO:0005983]; starch metabolic process [GO:0005982]	6-phosphoglucan, water dikinase activity [GO:0102217]; ATP binding [GO:0005524]; carbohydrate kinase activity [GO:0019200]; metal ion binding [GO:0046872]; phosphoglucan, water dikinase activity [GO:0051752]; phosphogluco-amylopectin water dikinase activity [GO:0102219]; starch binding [GO:2001070]		0	1	0	0	0	0	0	0	0				1.25387	-0.273662	1.69121	1.83764	-0.432667	2.4801			0	19323	373590	228620	12157
GIEVVSVSR	Dimethyl (N-term)	Q9FVR6	Q9FVR6	At1g32220		Uncharacterized protein At1g32220, chloroplastic	86	94	0	N	KAAISNGIEVVS	944.529	85.676	2.08106	0.0353477	2.46289	0.0157586	0.555806	0.00152219	5	chloroplast [GO:0009507]; nucleus [GO:0005634]; plastoglobule [GO:0010287]; thylakoid [GO:0009579]	response to oxidative stress [GO:0006979]; ubiquinone-6 biosynthetic process [GO:1901006]	NADH dehydrogenase activity [GO:0003954]		0	1	0	0	0	0	1	0	0	3.93397	0.518035	3.59398	1.88048	0.671233	1.34332	1.57422	0.478148	1.30587	8775	250350	274820	49384	198740	267110	89642
GEAVKKGYVGIHSSGFR	Dimethyl (N-term)	F4JWF3;F4JWF6;F4JWF7;Q56XG6;Q56XG6-3;Q9LFN6	Q56XG6	At5g11170	RH15	Isoform of Q56XG6, DEAD/DEAH box RNA helicase family protein	33	49	0	N	SGNKVNGEAVKK	1790.94	62.475	2.07952	0.00583904	2.33094	0.00216915	0.422275	0.0179043	2	cytosol [GO:0005829]; nucleolus [GO:0005730]; nucleus [GO:0005634]; plasmodesma [GO:0009506]; transcription export complex [GO:0000346]	mRNA splicing, via spliceosome [GO:0000398]; mRNA transport [GO:0051028]; response to cadmium ion [GO:0046686]	ATPase activity [GO:0016887]; ATP binding [GO:0005524]; double-stranded DNA binding [GO:0003690]; double-stranded RNA binding [GO:0003725]; RNA binding [GO:0003723]; RNA helicase activity [GO:0003724]; single-stranded DNA binding [GO:0003697]		0	0	1	0	0	0	1	0	0	2.1166	0.483728	1.81095	2.54527	0.360822	2.34809				45971	206720	255880	40220	257710	337000
GFLLLDSDFNVKSR	Dimethyl (N-term)	Q93WN0	Q93WN0	At4g14040	SBP2	Selenium-binding protein 2	177	190	0	N	GNAKGNGFLLLD	1609.85	79.646	2.07946	0.00473986	3.1553	0.00371273	1.29586	0.00525678	11	cytosol [GO:0005829]	polar nucleus fusion [GO:0010197]	selenium binding [GO:0008430]		0	0	1	0	0	0	0	0	0	2.71807	1.05621	1.83991	3.59254	1.53551	2.31901				32046	201040	359620	18197	148170	347920	0
QLHIGNYVVR	Dimethyl (N-term)	O04496	O04496	At1g09750	AED3	Aspartyl protease AED3	98	107	0	N	PVASGNQLHIGN	1197.66	79.986	2.07434	0.00934699	1.49461	0.0238739	-0.395907	0.00798339	6	apoplast [GO:0048046]; cell wall [GO:0005618]; secretory vesicle [GO:0099503]	protein catabolic process [GO:0030163]; proteolysis [GO:0006508]; regulation of programmed cell death [GO:0043067]; systemic acquired resistance [GO:0009627]	aspartic-type endopeptidase activity [GO:0004190]; nucleotide binding [GO:0000166]		1	0	0	0	0	0	0	0	0	2.11851	-0.425787	2.72231	0.483154	-0.513613	1.16046	1.88217	-0.24832	2.34026	47846	616550	367560	26402	450150	244780	17720
FFLFGATADQVPR	Dimethyl (N-term)	Q9SD76	Q9SD76	At3g46970	PHS2	Alpha-glucan phosphorylase 2, cytosolic	715	727	0	N	EVGEENFFLFGA	1467.75	136.7	2.06613	0.014472	4.00218	0.00190885	2.11989	2.32064e-05	7	chloroplast [GO:0009507]; cytoplasm [GO:0005737]; cytosol [GO:0005829]	glycogen catabolic process [GO:0005980]; response to cadmium ion [GO:0046686]; response to water deprivation [GO:0009414]	1,4-alpha-oligoglucan phosphorylase activity [GO:0004645]; glycogen phosphorylase activity [GO:0008184]; linear malto-oligosaccharide phosphorylase activity [GO:0102250]; pyridoxal phosphate binding [GO:0030170]; SHG alpha-glucan phosphorylase activity [GO:0102499]		0	1	1	0	0	0	0	0	0	3.80874	1.99042	1.99634	5.1723	2.29409	3.04189	3.02551	2.07515	1.16017	4814	32991	119740	2131	17884	223680	11831
SPTFVSVQSAGDVR	Dimethyl (N-term)	A0A1P8AZL7;P93740	P93740	At2g42070	NUDT23	Isoform of P93740, Nudix hydrolase homolog 23	70	83	1	N	SDPVANSPTFVS	1448.73	112.43	2.04964	0.000940438	2.63896	0.000288614	0.773168	0.000186623	4	chloroplast [GO:0009507]	flavin-containing compound metabolic process [GO:0042726]; response to light stimulus [GO:0009416]	ADP-ribose diphosphatase activity [GO:0047631]; FAD diphosphatase activity [GO:0047884]; metal ion binding [GO:0046872]		0	1	0	0	0	0	0	0	0	3.07392	0.78101	2.47092	2.40308	0.788548	1.77822	2.43989	0.749946	1.89978	32379	170950	270230	29054	191410	287240	17673
SAIDSVFWDQNVSSPQTLEGTAR	Dimethyl (N-term)	O80503	O80503	At2g44640		Expressed protein	6	28	0	N	XMANLNSAIDSV	2507.19	72.399	2.04653	0.00108401	3.06487	0.00019147	1.2022	3.69502e-05	7	chloroplast [GO:0009507]; chloroplast envelope [GO:0009941]; cytosol [GO:0005829]; mitochondrion [GO:0005739]; plastid [GO:0009536]; vacuolar membrane [GO:0005774]	ER to chloroplast lipid transport [GO:1990052]			0	1	1	0	0	0	0	0	0	3.06561	1.2021	2.04159	2.67232	1.17477	1.66123	3.45667	1.22973	2.43676	17839	119180	235410	9138	59989	115080	38618
KANPPPPTTVDYITR	Dimethyl (N-term)	F4J1Y2;Q9M291	Q9M291	At3g44340	CEF	Isoform of Q9M291, Uncharacterized protein	358	372	0	N	ETRVENKANPPP	1668.88	69.331	2.04442	0.00724696	0.672869	0.0169029	-1.18484	0.0119122	2	COPII vesicle coat [GO:0030127]; cytosol [GO:0005829]; endoplasmic reticulum membrane [GO:0005789]; Golgi membrane [GO:0000139]	endoplasmic reticulum to Golgi vesicle-mediated transport [GO:0006888]; intracellular protein transport [GO:0006886]; response to oxidative stress [GO:0006979]	zinc ion binding [GO:0008270]		0	0	1	1	1	0	0	0	0				0.712592	-0.87291	1.74911	0.633146	-1.49676	2.33973			0	20429	163100	57061	16725
DLWYGPDR	Dimethyl (N-term)	Q9S7M0	Q9S7M0	At5g54270	LHCB3	Chlorophyll a-b binding protein 3, chloroplastic	45	52	0	N	KYTMGNDLWYGP	1020.47	101.28	2.03522	0.00649547	3.39489	0.000448758	1.84648	0.000833673	9	chloroplast [GO:0009507]; chloroplast envelope [GO:0009941]; chloroplast thylakoid [GO:0009534]; chloroplast thylakoid membrane [GO:0009535]; integral component of membrane [GO:0016021]; photosystem I [GO:0009522]; photosystem II [GO:0009523]; plastid [GO:0009536]; plastoglobule [GO:0010287]; PSII associated light-harvesting complex II [GO:0009517]; thylakoid [GO:0009579]; thylakoid membrane [GO:…	photosynthesis [GO:0015979]; photosynthesis, light harvesting in photosystem I [GO:0009768]; photosynthesis, light harvesting in photosystem II [GO:0009769]; protein-chromophore linkage [GO:0018298]; regulation of stomatal movement [GO:0010119]; response to abscisic acid [GO:0009737]; response to herbicide [GO:0009635]; response to high light intensity [GO:0009644]; response to light stimulus [GO…	chlorophyll binding [GO:0016168]; metal ion binding [GO:0046872]; protein domain specific binding [GO:0019904]		0	1	0	0	0	0	0	0	0	3.27489	1.69493	1.758				3.51489	1.99802	2.31243	22024	230790	666650	0	281	196550	28397
SLIDATVPKSIR	Dimethyl (N-term)	B3H5Y8;Q94B78	Q94B78	At4g33010	GLDP1	Glycine dehydrogenase (decarboxylating) 1, mitochondrial	105	116	0	D	GFDHIDSLIDAT	1298.76	47.712	2.02868	0.00289727	1.94342	0.0022031	0.121673	0.216027	2	apoplast [GO:0048046]; chloroplast [GO:0009507]; chloroplast envelope [GO:0009941]; chloroplast stroma [GO:0009570]; chloroplast thylakoid [GO:0009534]; cytosol [GO:0005829]; glycine cleavage complex [GO:0005960]; mitochondrion [GO:0005739]; plasma membrane [GO:0005886]	glycine catabolic process [GO:0006546]; glycine decarboxylation via glycine cleavage system [GO:0019464]; response to cadmium ion [GO:0046686]	glycine binding [GO:0016594]; glycine dehydrogenase (decarboxylating) activity [GO:0004375]; pyridoxal phosphate binding [GO:0030170]		1	1	1	0	0	1	0	1	0				1.79403	0.141918	1.85617	2.09281	0.101428	2.20119			0	16030	62940	50748	19915
SVASASASASATPVDR	Dimethyl (N-term)	Q9SHI0	Q9SHI0	At1g17210	ARABIDOPSIS IAP-LIKE PROTEIN	F20D23.9 protein	19	34	0	N	PRSNRNSVASAS	1475.72	141.13	2.02699	0.0028479	1.85361	0.00293911	0.0105333	0.894551	8	cytosol [GO:0005829]; nucleus [GO:0005634]; phragmoplast [GO:0009524]		zinc ion binding [GO:0008270]		0	0	1	0	0	0	1	0	0	1.68167	0.143933	1.71605	2.46918	-0.00899412	2.64182	1.40996	-0.103339	1.7231	67826	312170	259520	30172	206870	159820	54365
MVTPGSDSPKVSPEVIAEHTVR	Dimethyl (N-term)	Q9LF98	Q9LF98	At3g52930	FBA8	Fructose-bisphosphate aldolase 8, cytosolic	228	249	0	N	TLLKPNMVTPGS	2335.18	46.578	2.02516	0.0142079	3.0366	0.00279119	1.19814	0.000846998	2	apoplast [GO:0048046]; cell wall [GO:0005618]; chloroplast [GO:0009507]; cytosol [GO:0005829]; mitochondrial envelope [GO:0005740]; mitochondrial outer membrane [GO:0005741]; mitochondrion [GO:0005739]; nucleolus [GO:0005730]; plasma membrane [GO:0005886]; plasmodesma [GO:0009506]; vacuolar membrane [GO:0005774]	fructose 1,6-bisphosphate metabolic process [GO:0030388]; gluconeogenesis [GO:0006094]; glycolytic process [GO:0006096]; response to cadmium ion [GO:0046686]; response to karrikin [GO:0080167]	copper ion binding [GO:0005507]; fructose-bisphosphate aldolase activity [GO:0004332]		1	1	1	0	0	1	0	1	0				2.67348	1.22381	1.61331	3.39972	1.17247	2.437			0	14762	57440	144350	20017
SSAAPSPSLPVDENETVTR	Dimethyl (N-term)	Q940I4	Q940I4	At4g16510	Z97341.16	Uncharacterized protein Z97341.16	37	55	0	N	SFLPQNSSAAPS	1955.94	128.35	2.02161	0.000129458	0.374222	0.0133435	-1.456	7.24421e-05	6			aminoacyl-tRNA editing activity [GO:0002161]; aminoacyl-tRNA ligase activity [GO:0004812]		0	0	0	0	0	0	0	0	0	0.353978	-1.3016	1.83363	0.411024	-1.56698	2.16436	0.357664	-1.49942	2.06685	48448	310300	64663	36172	171510	47119	27309
GMSEDLAYKNTVECITGTISR	Dimethyl (N-term)	Q05758	Q05758	At3g58610		Ketol-acid reductoisomerase, chloroplastic	336	356	0	N	RRYTENGMSEDL	2344.1	149.73	1.99726	0.000962981	2.23653	0.000886567	0.425998	0.0186182	7	apoplast [GO:0048046]; cell wall [GO:0005618]; chloroplast [GO:0009507]; chloroplast envelope [GO:0009941]; chloroplast stroma [GO:0009570]; cytosol [GO:0005829]; mitochondrion [GO:0005739]; plastid [GO:0009536]	branched-chain amino acid biosynthetic process [GO:0009082]; isoleucine biosynthetic process [GO:0009097]; response to cadmium ion [GO:0046686]; valine biosynthetic process [GO:0009099]	copper ion binding [GO:0005507]; ketol-acid reductoisomerase activity [GO:0004455]		1	1	1	0	0	0	0	0	0				2.28278	0.49487	1.95161	2.19029	0.357126	2.04291			0	8664	189500	373200	7746
EGEYELAAQLHSR	Dimethyl (N-term)	Q9SD76	Q9SD76	At3g46970	PHS2	Alpha-glucan phosphorylase 2, cytosolic	264	276	0	N	DLFQFNEGEYEL	1501.72	77.776	1.99419	0.000168503	2.98925	1.0599e-05	1.23793	6.3096e-05	8	chloroplast [GO:0009507]; cytoplasm [GO:0005737]; cytosol [GO:0005829]	glycogen catabolic process [GO:0005980]; response to cadmium ion [GO:0046686]; response to water deprivation [GO:0009414]	1,4-alpha-oligoglucan phosphorylase activity [GO:0004645]; glycogen phosphorylase activity [GO:0008184]; linear malto-oligosaccharide phosphorylase activity [GO:0102250]; pyridoxal phosphate binding [GO:0030170]; SHG alpha-glucan phosphorylase activity [GO:0102499]		0	1	1	0	0	0	0	0	0	2.96908	1.20612	1.94101	3.01185	1.3363	1.83923	2.98681	1.17137	2.20232	29986	135770	271280	43673	179380	345360	40843
CLLPMGVTSENVAQR	Dimethyl (N-term);Oxidation (M)	Q56WD9	Q56WD9	At2g33150	PED1	3-ketoacyl-CoA thiolase 2, peroxisomal	192	206	0	N	FAQAQNCLLPMG	1689.82	69.349	1.95727	0.0013639	1.07217	0.00572503	-0.714264	0.00895906	4	endoplasmic reticulum [GO:0005783]; glyoxysome [GO:0009514]; mitochondrion [GO:0005739]; nucleolus [GO:0005730]; peroxisome [GO:0005777]; vacuolar membrane [GO:0005774]	fatty acid beta-oxidation [GO:0006635]; glyoxysome organization [GO:0010111]; jasmonic acid biosynthetic process [GO:0009695]; oxylipin biosynthetic process [GO:0031408]; phenylacetate catabolic process [GO:0010124]; positive regulation of abscisic acid-activated signaling pathway [GO:0009789]; response to wounding [GO:0009611]	acetyl-CoA C-acyltransferase activity [GO:0003988]		0	0	0	1	0	0	0	0	0	1.01697	-0.845672	2.04065	1.12737	-0.582856	1.87389				10773	136500	43294	18392	131110	48423
GIQNVLALR	Dimethyl (N-term)	F4JAK1;O80585;Q9SE60;Q9SE60-2	Q9SE60	At3g59970	MTHFR1	Methylenetetrahydrofolate reductase 2	103	111	0	N	ETIRSNGIQNVL	982.592	100.45	1.94761	0.00100891	0.636836	0.0289013	-1.13992	0.00163166	2	cytosol [GO:0005829]	methionine biosynthetic process [GO:0009086]; one-carbon metabolic process [GO:0006730]; tetrahydrofolate interconversion [GO:0035999]	FAD binding [GO:0071949]; methylenetetrahydrofolate reductase (NAD(P)H) activity [GO:0004489]		0	0	1	0	0	0	0	0	0	0.764306	-1.0494	1.99178	0.509366	-1.23044	1.90345				18458	72446	28750	21931	83775	28754
SVLSSSSQVHSDDGPVSGGGLSQNGKFSYGYASSPGKR	Dimethyl (N-term)	A0A1P8B4X7;Q8RXV3	Q8RXV3	At4g31750	WIN2	Isoform of Q8RXV3, HOPW1-1-interacting 2	6	43	0	N	XMGYLNSVLSSS	3785.79	51.268	1.94735	0.00711676	0.787093	0.0155802	-0.989419	0.00599321	2	plasma membrane [GO:0005886]	defense response to bacterium [GO:0042742]; interspecies interaction between organisms [GO:0044419]; protein dephosphorylation [GO:0006470]	magnesium-dependent protein serine/threonine phosphatase activity [GO:0004724]; metal ion binding [GO:0046872]; protein serine/threonine phosphatase activity [GO:0004722]		0	0	0	0	0	0	0	1	0	0.680228	-0.812725	1.67098	0.893958	-1.16611	2.22371				4420	41832	10484	6785	88830	16948
DLELQGEDKSNQR	Dimethyl (N-term)	Q94EG9	Q94EG9	At1g55910	ZIP11	Zinc transporter 11	151	163	0	N	YSKTQNDLELQG	1530.73	70.963	1.92919	0.0134534	2.47404	0.00746434	0.715708	0.00549737	6	integral component of membrane [GO:0016021]; membrane [GO:0016020]; nucleus [GO:0005634]; plasma membrane [GO:0005886]	zinc ion transmembrane transport [GO:0071577]	zinc ion transmembrane transporter activity [GO:0005385]		0	0	0	0	0	0	1	1	0	2.93203	0.800741	2.30934	2.01606	0.630674	1.54905				29689	259910	983550	44037	159790	245250
LLRDDYVEKDR	Dimethyl (N-term)	F4INE2;O03042;P93292	O03042	AtCg00490	rbcL	Ribulose bisphosphate carboxylase large chain	348	358	0	D	TLGFVDLLRDDY	1420.73	71.153	1.92156	0.00136922	1.79873	0.00405269	0.152717	0.152667	2	apoplast [GO:0048046]; cell wall [GO:0005618]; chloroplast [GO:0009507]; chloroplast envelope [GO:0009941]; chloroplast stroma [GO:0009570]; chloroplast thylakoid membrane [GO:0009535]; cytosolic ribosome [GO:0022626]; plastid [GO:0009536]; plastoglobule [GO:0010287]; thylakoid [GO:0009579]	photorespiration [GO:0009853]; reductive pentose-phosphate cycle [GO:0019253]; response to abscisic acid [GO:0009737]; response to cadmium ion [GO:0046686]	magnesium ion binding [GO:0000287]; monooxygenase activity [GO:0004497]; ribulose-bisphosphate carboxylase activity [GO:0016984]		1	1	0	0	0	0	0	0	0				1.58743	0.187372	1.8423	2.01003	0.118062	2.00081			0	464750	1721100	1526900	628150
ALDDAETNESSHPEGIRR	Dimethyl (N-term)	F4IL68;Q84R15	Q84R15	At2g07360		Isoform of F4IL68, SH3 domain-containing protein	521	538	0	D	VNAFSDALDDAE	1995.92	57.173	1.91918	0.00012376	2.41864	2.83354e-05	0.683246	0.000846809	4					0	0	0	0	0	0	0	0	0	2.33897	0.719101	1.7979	2.48454	0.556045	2.09211	2.4324	0.774592	1.86754	9174	64354	103530	9373	75500	104220	20659
RLGGKSNSGEGGEDPIR	Dimethyl (N-term)	Q9T0P4	Q9T0P4	At2g41220	GLU2	Ferredoxin-dependent glutamate synthase 2, chloroplastic	997	1013	0	N	IAIAMNRLGGKS	1727.86	127.83	1.88998	0.00390256	-1.34658	0.00298611	-3.01026	0.00029398	2	chloroplast [GO:0009507]; chloroplast envelope [GO:0009941]; chloroplast stroma [GO:0009570]; plastid [GO:0009536]	ammonia assimilation cycle [GO:0019676]; glutamate biosynthetic process [GO:0006537]; L-glutamate biosynthetic process [GO:0097054]	3 iron, 4 sulfur cluster binding [GO:0051538]; glutamate synthase (ferredoxin) activity [GO:0016041]; glutamate synthase activity [GO:0015930]; metal ion binding [GO:0046872]; oxidoreductase activity [GO:0016491]		0	1	0	0	0	0	0	0	0	-1.37058	-2.82903	1.70126				-1.32259	-3.19149	2.0787	136180	518500	44914			0	67052
MLHEDPGNISYSAVGGLGDQIR	Dimethyl (N-term);Oxidation (M)	B3H533;Q9MAK9;Q9SEI3	Q9SEI3	At5g43010	RPT4A	26S proteasome regulatory subunit 10B homolog A	128	149	0	N	DPVVYNMLHEDP	2344.11	92.01	1.88655	0.000284229	2.8273	5.00829e-05	1.12461	6.89302e-05	4	cell wall [GO:0005618]; cytosol [GO:0005829]; cytosolic proteasome complex [GO:0031597]; nucleus [GO:0005634]; proteasome complex [GO:0000502]; proteasome regulatory particle, base subcomplex [GO:0008540]	positive regulation of RNA polymerase II transcriptional preinitiation complex assembly [GO:0045899]; ubiquitin-dependent ERAD pathway [GO:0030433]	ATP binding [GO:0005524]; hydrolase activity [GO:0016787]		0	0	1	0	0	0	1	0	0	2.91235	1.20083	1.88955	2.59781	1.09257	1.66896	2.97174	1.08042	2.10114	6865	60723	161380	8194	64395	61063	73495
QQAVQSQPPINTPAFR	Dimethyl (N-term)	Q9LYN0	Q9LYN0	At3g56110	PRA1B1	PRA1 family protein B1	12	27	0	N	TLPVTNQQAVQS	1780.92	119.45	1.84713	0.0286937	1.98806	0.044036	0.466848	0.00652389	7	cytosol [GO:0005829]; endoplasmic reticulum [GO:0005783]; endosome membrane [GO:0010008]; Golgi apparatus [GO:0005794]; Golgi trans cisterna [GO:0000138]; integral component of membrane [GO:0016021]	vesicle-mediated transport [GO:0016192]			0	0	1	1	1	0	0	0	0	3.34269	0.622681	2.89796	2.20915	0.478875	1.89392	0.412339	0.298988	0.749514	17062	973940	792840	15691	340880	367710	37914
KIYELMDAVDDYIPIPQR	Dimethyl (N-term)	P17745	P17745	At4g20360	TUFA	Elongation factor Tu, chloroplastic	265	282	0	D	DNKWVDKIYELM	2178.1	62.203	1.83418	0.0409544	2.09456	0.00448313	0.454276	0.12542	4	apoplast [GO:0048046]; chloroplast [GO:0009507]; chloroplast envelope [GO:0009941]; chloroplast nucleoid [GO:0042644]; chloroplast stroma [GO:0009570]; chloroplast thylakoid [GO:0009534]; chloroplast thylakoid membrane [GO:0009535]; nucleolus [GO:0005730]; nucleus [GO:0005634]; plastid [GO:0009536]	chloroplast organization [GO:0009658]; leaf development [GO:0048366]; translational elongation [GO:0006414]	GTPase activity [GO:0003924]; GTP binding [GO:0005525]; translation elongation factor activity [GO:0003746]		1	1	0	0	0	0	1	0	0	1.80888	0.781209	1.20568				2.38023	0.127343	2.46268	8462	86263	197580			0	16730
IGNPQSLGQQPITFFR	Dimethyl (N-term)	F4I7I0	F4I7I0	At1g17290	ALAAT1	Alanine aminotransferase 1, mitochondrial	114	129	0	N	EIIYCNIGNPQS	1801.95	87.138	1.83047	0.00846742	1.46433	0.00225658	-0.182904	0.294099	5	mitochondrion [GO:0005739]; nucleus [GO:0005634]	biosynthetic process [GO:0009058]; cellular response to hypoxia [GO:0071456]; L-alanine catabolic process, by transamination [GO:0019481]; response to cadmium ion [GO:0046686]; response to hypoxia [GO:0001666]	ATP binding [GO:0005524]; L-alanine:2-oxoglutarate aminotransferase activity [GO:0004021]; pyridoxal phosphate binding [GO:0030170]		0	0	0	0	0	1	1	0	0	1.90489	-0.517695	2.60061	1.25114	0.153992	1.25905	1.23696	-0.185008	1.63176	20250	171700	127120	57631	196960	147480	13303
ELLDEAAEEEFR	Dimethyl (N-term)	Q8GXY6	Q8GXY6	At1g05270	YUP8H12.12	At1g05270	46	57	0	D	VNVEKDELLDEA	1449.66	92.866	1.82525	0.00490388	2.27063	0.00155242	0.639323	0.0049886	5	integral component of mitochondrial outer membrane [GO:0031307]				0	0	0	0	0	0	0	0	0	2.11537	0.675085	1.61833				2.42589	0.603562	2.03217	52210	274640	348050	0	281	136460	47858
STAALQSKTGLGGAEASQR	Dimethyl (N-term)	Q9S7Z8	Q9S7Z8	At1g70940	PIN3	Auxin efflux carrier component 3	452	470	0	N	NKLAPNSTAALQ	1831.94	67.274	1.81182	0.0997583	2.79379	0.0365575	1.25265	0.00154493	5	cell surface [GO:0009986]; endoplasmic reticulum [GO:0005783]; integral component of membrane [GO:0016021]; lateral plasma membrane [GO:0016328]; mitochondrion [GO:0005739]; plasma membrane [GO:0005886]; vesicle membrane [GO:0012506]	auxin-activated signaling pathway [GO:0009734]; auxin efflux [GO:0010315]; auxin homeostasis [GO:0010252]; auxin polar transport [GO:0009926]; gravitropism [GO:0009630]; positive gravitropism [GO:0009958]; response to light stimulus [GO:0009416]; root development [GO:0048364]; root hair elongation [GO:0048767]; root hair initiation [GO:0048766]; tropism [GO:0009606]	auxin efflux transmembrane transporter activity [GO:0010329]		0	0	0	1	0	0	0	1	0	1.58193	0.991156	0.601175	5.04052	1.64303	3.80859	1.75891	1.12376	1.0257	140670	599480	587150	10298	207090	513660	19192
IVLSGGSTMFPGIADR	Dimethyl (N-term);Oxidation (M)	P53492;P53494;P53496;P53497	P53496	At3g12110	ACT11	Actin-7	299	314	0	N	KDLYGNIVLSGG	1635.83	145.17	1.8102	0.054377	5.02269	0.000430675	3.3992	0.00150781	8	chloroplast envelope [GO:0009941]; chloroplast stroma [GO:0009570]; cytoplasm [GO:0005737]; cytoskeleton [GO:0005856]; cytosol [GO:0005829]; mitochondrion [GO:0005739]; plasma membrane [GO:0005886]; plasmodesma [GO:0009506]		ATP binding [GO:0005524]; structural constituent of cytoskeleton [GO:0005200]		0	0	1	0	0	0	0	1	0				4.76128	3.83087	1.09405	5.28409	2.96753	2.52635	0	281	546850	8674	43880	531660	8232
TGTVLQVGDGIAR	Dimethyl (N-term)	P56757	P56757	AtCg00120	atpA	ATP synthase subunit alpha, chloroplastic	29	41	0	N	EVTIVNTGTVLQ	1285.7	74.76	1.81005	0.00361319	2.56269	0.00125059	0.971474	0.00143784	5	chloroplast [GO:0009507]; chloroplast thylakoid [GO:0009534]; chloroplast thylakoid membrane [GO:0009535]; cytosol [GO:0005829]; mitochondrion [GO:0005739]; plastid [GO:0009536]; plastoglobule [GO:0010287]; proton-transporting ATP synthase complex, catalytic core F(1) [GO:0045261]; stromule [GO:0010319]; thylakoid [GO:0009579]; thylakoid lumen [GO:0031977]	ATP synthesis coupled proton transport [GO:0015986]; defense response to bacterium [GO:0042742]; response to cold [GO:0009409]	ATP binding [GO:0005524]; proton-transporting ATP synthase activity, rotational mechanism [GO:0046933]; zinc ion binding [GO:0008270]		0	1	1	0	0	0	0	0	0	2.73084	0.979719	1.97894				2.39454	0.963228	1.64117	112380	510260	1043900			0	35980
VAVTAPAAEHGDNTGSTLSTEEER	Dimethyl (N-term)	F4I448;Q93ZR3	Q93ZR3	At1g04080	PRP39	Isoform of F4I448, Tetratricopeptide repeat (TPR)-like superfamily protein	65	88	0	N	GSATDNVAVTAP	2441.13	45.972	1.79902	0.000225091	2.65348	0.000151635	1.03829	0.000743025	3		RNA processing [GO:0006396]			0	0	0	0	0	0	0	0	0	2.89355	1.06172	2.00989	2.74792	1.24017	1.67142	2.31897	0.812968	1.71576	7803	84535	90746	4655	61924	64278	7510
ELPQLSPQDVTSHSR	Dimethyl (N-term)	Q9SSD2	Q9SSD2	At1g80070	PRP8A	Pre-mRNA-processing-splicing factor 8A	2208	2222	0	N	LHTQPNELPQLS	1692.84	76.151	1.78987	6.9347e-05	1.45117	0.000182128	-0.15486	0.0511807	3	catalytic step 2 spliceosome [GO:0071013]; mitochondrion [GO:0005739]; U5 snRNP [GO:0005682]	alternative mRNA splicing, via spliceosome [GO:0000380]; mRNA splicing, via spliceosome [GO:0000398]; spliceosomal tri-snRNP complex assembly [GO:0000244]	pre-mRNA intronic binding [GO:0097157]; U1 snRNA binding [GO:0030619]; U2 snRNA binding [GO:0030620]; U5 snRNA binding [GO:0030623]; U6 snRNA binding [GO:0017070]		0	0	0	0	0	0	1	0	0	1.39332	-0.197212	1.7686	1.41268	-0.130839	1.70719	1.54751	-0.136529	1.89382	17529	97663	66131	8705	70314	48426	11226
GVDDQGINFDTGAR	Dimethyl (N-term)	Q9SID0	Q9SID0	At2g31390		Probable fructokinase-1	80	93	0	N	GILRKNGVDDQG	1463.66	142.91	1.78938	0.019581	3.55292	0.00227902	1.94736	4.76619e-05	3	cytosol [GO:0005829]; peroxisome [GO:0005777]; plasma membrane [GO:0005886]	fructose metabolic process [GO:0006000]; starch biosynthetic process [GO:0019252]	ATP binding [GO:0005524]; carbohydrate kinase activity [GO:0019200]; fructokinase activity [GO:0008865]		0	0	1	0	0	0	0	1	0	4.45087	1.92737	2.70153	3.75512	2.14121	1.77757	2.45277	1.7735	0.889025	5901	45250	164370	6488	43186	175290	5083
TFFSETGAGKHVPR	Dimethyl (N-term)	B9DFF8;B9DGT7;B9DHQ0;P11139;P29511;Q0WV25;Q56WH1	P29511	At4g14960	TUBA6	Tubulin alpha-3 chain	51	64	0	N	GDDAFNTFFSET	1532.77	114.86	1.78875	0.157717	1.89319	0.0980596	0.291108	0.0587785	4	cell wall [GO:0005618]; cytoplasm [GO:0005737]; cytosol [GO:0005829]; microtubule [GO:0005874]; nucleolus [GO:0005730]; plasma membrane [GO:0005886]; plasmodesma [GO:0009506]; tubulin complex [GO:0045298]; vacuole [GO:0005773]	cellular response to gravity [GO:0071258]; microtubule-based process [GO:0007017]; microtubule cytoskeleton organization [GO:0000226]; mitotic cell cycle [GO:0000278]	GTPase activity [GO:0003924]; GTP binding [GO:0005525]; structural constituent of cytoskeleton [GO:0005200]		0	0	1	0	0	0	0	1	1				0.736708	0.385	0.515261	3.04967	0.197216	3.06224	281	1009000	0	11475	20582	31704	83059
DLADEFGIGTLR	Dimethyl (N-term)	Q9LZ66	Q9LZ66	At5g04590	SIR	Assimilatory sulfite reductase (ferredoxin), chloroplastic	152	163	0	D	LYLTMDDLADEF	1305.66	69.65	1.77056	0.00660845	2.41766	0.0012493	0.927197	0.00168189	5	apoplast [GO:0048046]; chloroplast [GO:0009507]; chloroplast envelope [GO:0009941]; chloroplast nucleoid [GO:0042644]; chloroplast stroma [GO:0009570]; plasma membrane [GO:0005886]; plastid [GO:0009536]; stromule [GO:0010319]	DNA packaging [GO:0006323]; negative regulation of transcription, DNA-templated [GO:0045892]; regulation of DNA replication [GO:0006275]; response to cold [GO:0009409]; sulfide oxidation, using siroheme sulfite reductase [GO:0019424]; sulfur compound metabolic process [GO:0006790]	4 iron, 4 sulfur cluster binding [GO:0051539]; copper ion binding [GO:0005507]; DNA binding [GO:0003677]; heme binding [GO:0020037]; sulfite reductase (ferredoxin) activity [GO:0050311]; sulfite reductase activity [GO:0016002]		1	1	0	0	0	0	0	1	0				2.56394	0.907223	2.00711	2.27137	0.947172	1.53401	0	30060	37250	8989.6	42487	68351	12286
SLGVSESGLGNLIR	Dimethyl (N-term)	F4I3J0	F4I3J0	At1g56050		Obg-like ATPase 1	316	329	0	N	RTEYLNSLGVSE	1400.76	68.069	1.76157	0.00540938	1.67401	0.00171562	0.106358	0.476823	2	chloroplast [GO:0009507]; chloroplast stroma [GO:0009570]; cytoplasm [GO:0005737]; nucleus [GO:0005634]		ATPase activity [GO:0016887]; ATP binding [GO:0005524]; GTP binding [GO:0005525]; ribosomal large subunit binding [GO:0043023]; ribosome binding [GO:0043022]		0	1	0	0	0	0	1	0	0	1.65723	0.28307	1.55222				1.69079	-0.0703529	1.97092	15585	86985	119650			0	35752
ASFAVHQDVDGR	Dimethyl (N-term)	Q05758	Q05758	At3g58610		Ketol-acid reductoisomerase, chloroplastic	269	280	0	N	NGAGINASFAVH	1300.62	145.6	1.75452	0.00254482	3.21444	0.000114419	1.83413	0.000107011	24	apoplast [GO:0048046]; cell wall [GO:0005618]; chloroplast [GO:0009507]; chloroplast envelope [GO:0009941]; chloroplast stroma [GO:0009570]; cytosol [GO:0005829]; mitochondrion [GO:0005739]; plastid [GO:0009536]	branched-chain amino acid biosynthetic process [GO:0009082]; isoleucine biosynthetic process [GO:0009097]; response to cadmium ion [GO:0046686]; valine biosynthetic process [GO:0009099]	copper ion binding [GO:0005507]; ketol-acid reductoisomerase activity [GO:0004455]		1	1	1	0	0	0	0	0	0	3.58471	1.98324	2.2608	3.15992	1.94832	1.46509	2.8987	1.57082	1.53766	524110	1837700	5857700	409480	1035700	3370600	52035
EEGRDEFR	Dimethyl (N-term)	P32961;P32962;P46010	P32962	At3g44300	NIT2	Nitrilase 3	86	93	0	N	GVGVHNEEGRDE	1036.46	66.621	1.74216	0.00559378	3.44819	0.000344366	1.89993	0.000510634	5	cytosol [GO:0005829]; plasma membrane [GO:0005886]	detoxification of nitrogen compound [GO:0051410]; indoleacetic acid biosynthetic process [GO:0009684]; response to cadmium ion [GO:0046686]	indole-3-acetonitrile nitrilase activity [GO:0080061]; indole-3-acetonitrile nitrile hydratase activity [GO:0080109]; nitrilase activity [GO:0000257]; nitrile hydratase activity [GO:0018822]		0	0	1	0	0	0	0	1	0	3.3676	2.01393	1.53168				3.52879	1.78593	1.95264	31543	667020	2261200			0	4273
GYELDGRPLR	Dimethyl (N-term)	Q9ZUU4	Q9ZUU4	At2g37220	CP29B	RNA-binding protein CP29B, chloroplastic	154	163	0	N	AAQQFNGYELDG	1174.61	93.111	1.73777	0.0010012	0.181511	0.566187	-1.37023	0.00151297	9	chloroplast [GO:0009507]; chloroplast envelope [GO:0009941]; chloroplast stroma [GO:0009570]; chloroplast thylakoid [GO:0009534]; chloroplast thylakoid membrane [GO:0009535]; endoplasmic reticulum [GO:0005783]; nucleus [GO:0005634]; ribonucleoprotein complex [GO:1990904]; stromule [GO:0010319]; thylakoid [GO:0009579]	innate immune response [GO:0045087]; mRNA processing [GO:0006397]; regulation of RNA metabolic process [GO:0051252]; response to abscisic acid [GO:0009737]; response to cold [GO:0009409]	mRNA binding [GO:0003729]; poly(U) RNA binding [GO:0008266]; RNA binding [GO:0003723]		0	1	0	1	0	0	1	0	0	0.874803	-0.933142	1.98595	-0.371185	-1.58507	1.38413	0.0409144	-1.59249	1.84322	107420	589140	246730	48666	353020	88814	70876
NILVMCDAYTPAGEPIPTNKR	Dimethyl (N-term);Oxidation (M)	A0A1P8BF22;F4ID91;F4ID92;Q56WN1;Q8LCE1;Q9FMD9	Q56WN1	At5g37600	GLN1-1	Isoform of Q9FMD9, Glutamine synthetase 14	87	107	0	N	PFRRGNNILVMC	2375.16	103.89	1.71045	0.00204247	2.56673	0.00141231	1.0502	0.0024545	3	cell wall [GO:0005618]; cytosol [GO:0005829]; cytosolic ribosome [GO:0022626]; plasma membrane [GO:0005886]; plasmodesma [GO:0009506]; plastid [GO:0009536]	glutamine biosynthetic process [GO:0006542]; leaf senescence [GO:0010150]; nitrate assimilation [GO:0042128]	ATP binding [GO:0005524]; copper ion binding [GO:0005507]; glutamate-ammonia ligase activity [GO:0004356]		0	0	1	0	0	0	0	1	0	2.38014	0.942357	1.61586				2.75331	1.15804	1.80503	11751	88047	255240			0	13986
EHEYKSDLDIVSNASCTTNCLAPLAKVINDR	Dimethyl (N-term)	F4HQT1;P25858;Q9FX54	P25858	At3g04120	GAPC1	Glyceraldehyde-3-phosphate dehydrogenase GAPC2, cytosolic	141	171	0	N	FVVGVNEHEYKS	3532.69	59.598	1.68301	0.00290788	0.711269	0.0371047	-0.785009	0.00335101	2	apoplast [GO:0048046]; chloroplast [GO:0009507]; cytosol [GO:0005829]; mitochondrial envelope [GO:0005740]; mitochondrion [GO:0005739]; nucleus [GO:0005634]; plasma membrane [GO:0005886]; vacuolar membrane [GO:0005774]	fruit development [GO:0010154]; gluconeogenesis [GO:0006094]; glycolytic process [GO:0006096]; response to cadmium ion [GO:0046686]; response to heat [GO:0009408]; response to hydrogen peroxide [GO:0042542]; response to oxidative stress [GO:0006979]; response to redox state [GO:0051775]; response to sucrose [GO:0009744]; seed development [GO:0048316]	copper ion binding [GO:0005507]; DNA binding [GO:0003677]; glyceraldehyde-3-phosphate dehydrogenase (NAD+) (phosphorylating) activity [GO:0004365]; glyceraldehyde-3-phosphate dehydrogenase (NADP+) (non-phosphorylating) activity [GO:0008886]; NAD binding [GO:0051287]; NADP binding [GO:0050661]		1	1	1	0	0	0	1	1	0				0.92078	-0.726525	1.81095	0.501758	-0.843493	1.55508			0	8336	69746	17042	10576
DGGAMIPIR	Dimethyl (N-term)	P17562;P23686;Q9SJL8	Q9SJL8	At2g36880	METK3	S-adenosylmethionine synthase 3	179	187	0	N	TVEYKNDGGAMI	928.48	74.127	1.67398	0.0114988	0.351531	0.24009	-1.13572	0.000931695	2	cytosol [GO:0005829]; endoplasmic reticulum [GO:0005783]; nucleus [GO:0005634]; plasma membrane [GO:0005886]; plasmodesma [GO:0009506]	lignin biosynthetic process [GO:0009809]; one-carbon metabolic process [GO:0006730]; pollen tube growth [GO:0009860]; S-adenosylmethionine biosynthetic process [GO:0006556]	ATP binding [GO:0005524]; copper ion binding [GO:0005507]; methionine adenosyltransferase activity [GO:0004478]		0	0	1	1	0	0	1	1	0				0.667414	-1.142	1.97308	0.0356482	-1.12943	1.37489			0	12940	49582	17696	21278
DCDPALALLGDYIDKEDSSVR	Dimethyl (N-term)	Q9SIV2	Q9SIV2	At2g20580	RPN1A	26S proteasome non-ATPase regulatory subunit 2 homolog A	463	483	0	N	NCGIKNDCDPAL	2351.1	67.727	1.64342	0.0265988	5.43862	0.00116299	3.98192	3.51942e-05	2	cytoplasm [GO:0005737]; cytosol [GO:0005829]; mitochondrion [GO:0005739]; nucleus [GO:0005634]; plasma membrane [GO:0005886]; plasmodesma [GO:0009506]; proteasome complex [GO:0000502]; proteasome regulatory particle, base subcomplex [GO:0008540]; proteasome storage granule [GO:0034515]	innate immune response [GO:0045087]; proteasome-mediated ubiquitin-dependent protein catabolic process [GO:0043161]; protein catabolic process [GO:0030163]; regulation of cell cycle [GO:0051726]; regulation of protein catabolic process [GO:0042176]; response to salicylic acid [GO:0009751]	enzyme regulator activity [GO:0030234]; ubiquitin binding [GO:0043130]		0	0	1	0	0	0	1	1	0				4.95892	3.9299	1.19267	5.91831	4.03393	2.09417			0	3527	11628	153560	2399
ESWCQGLDGLSSR	Dimethyl (N-term)	F4JUJ5;Q944G9	Q944G9	At4g38970	FBA2	Isoform of Q944G9, Fructose-bisphosphate aldolase	160	172	0	N	LVGSNNESWCQG	1493.66	157.68	1.63505	0.0649443	4.48717	0.00199699	3.03737	7.74518e-06	17	apoplast [GO:0048046]; chloroplast [GO:0009507]; chloroplast envelope [GO:0009941]; chloroplast stroma [GO:0009570]; cytosol [GO:0005829]; plasma membrane [GO:0005886]; plastoglobule [GO:0010287]; thylakoid [GO:0009579]	fructose 1,6-bisphosphate metabolic process [GO:0030388]; gluconeogenesis [GO:0006094]; glycolytic process [GO:0006096]; response to abscisic acid [GO:0009737]; response to cadmium ion [GO:0046686]	fructose-bisphosphate aldolase activity [GO:0004332]		1	1	1	0	0	0	0	1	0	4.76898	2.8355	2.11572	3.13219	3.13814	0.157745	5.56035	3.13848	2.63169	28334	151760	1082500	33141	66168	797990	61676
AEWDFNTNSR	Dimethyl (N-term)	A8MRD8;Q9LVW7	Q9LVW7	At3g27740	CARA	Carbamoyl-phosphate synthase small chain, chloroplastic	228	237	0	N	WVDKTNAEWDFN	1238.53	72.643	1.59027	0.00247724	2.11744	0.000595984	0.71099	0.00138332	7	carbamoyl-phosphate synthase complex [GO:0005951]; chloroplast [GO:0009507]; chloroplast stroma [GO:0009570]; cytoplasm [GO:0005737]	'de novo' pyrimidine nucleobase biosynthetic process [GO:0006207]; 'de novo' UMP biosynthetic process [GO:0044205]; arginine biosynthetic process [GO:0006526]; cellular response to phosphate starvation [GO:0016036]; glutamine metabolic process [GO:0006541]; nitrogen compound metabolic process [GO:0006807]	ATP binding [GO:0005524]; carbamoyl-phosphate synthase (glutamine-hydrolyzing) activity [GO:0004088]		0	1	0	0	0	0	0	0	0	2.20459	0.53044	1.85214	2.43812	0.822644	1.77914	1.70961	0.779886	1.13954	64992	305560	333140	53448	261520	331920	93258
WEAALEHNPEGFAR	Dimethyl (N-term)	F4JC86;Q1EBV4	Q1EBV4	At3g13235	DDI1	Isoform of Q1EBV4, Ubiquitin family protein	184	197	0	N	KGIDENWEAALE	1625.76	77.64	1.58475	0.223349	3.46271	0.058342	2.07187	0.00127743	9	cytosol [GO:0005829]; nucleus [GO:0005634]	response to cadmium ion [GO:0046686]	aspartic-type endopeptidase activity [GO:0004190]; polyubiquitin modification-dependent protein binding [GO:0031593]		0	0	1	0	0	0	1	0	0	5.11819	2.2971	2.99912				1.80723	1.84664	0.17038	8459	95720	1463100	0	240820	955730	4074
SFDDSATVEEFAKR	Dimethyl (N-term)	Q84TI2	Q84TI2	At2g37690		Phosphoribosylaminoimidazole carboxylase like protein	138	151	0	D	YGHMVDSFDDSA	1600.74	91.812	1.58071	0.0061383	5.37073	0.000304148	3.96088	3.11749e-05	4	chloroplast [GO:0009507]; chloroplast stroma [GO:0009570]	'de novo' IMP biosynthetic process [GO:0006189]; pollen development [GO:0009555]	ATP binding [GO:0005524]; metal ion binding [GO:0046872]; phosphoribosylaminoimidazole carboxylase activity [GO:0004638]		0	1	0	0	0	0	0	0	0	5.13662	3.9296	1.38509	5.60483	3.99216	1.77633				18655	55761	779640	9494	60433	938460
AELEPSVLDPR	Dimethyl (N-term)	P11035	P11035	At1g37130	NIA2	Nitrate reductase [NADH] 2	86	96	0	N	MIRKSNAELEPS	1224.63	66.92	1.5781	0.00402046	2.02986	0.00109191	0.638511	0.0078729	2	cytosol [GO:0005829]; nucleus [GO:0005634]; plasma membrane [GO:0005886]; vacuole [GO:0005773]	nitrate assimilation [GO:0042128]; nitric oxide biosynthetic process [GO:0006809]; response to herbicide [GO:0009635]; response to light stimulus [GO:0009416]; response to symbiotic fungus [GO:0009610]	FAD binding [GO:0071949]; heme binding [GO:0020037]; molybdenum ion binding [GO:0030151]; molybdopterin cofactor binding [GO:0043546]; nitrate reductase (NADH) activity [GO:0009703]; nitrate reductase (NADPH) activity [GO:0050464]; nitrate reductase activity [GO:0008940]		0	0	1	0	0	0	1	1	1				1.99602	0.72883	1.43088	2.0637	0.548191	1.72532			0	16020	86860	99294	36200
AIGQLSTDLGPDLQNQHHER	Dimethyl (N-term)	Q93VS8	Q93VS8	At5g19820	emb2734	ARM repeat superfamily protein	442	461	0	N	RWAAINAIGQLS	2228.09	83.251	1.5522	0.0931989	2.63225	0.0177524	1.25091	0.00111562	2	cell wall [GO:0005618]; cytoplasm [GO:0005737]; cytosol [GO:0005829]; nucleus [GO:0005634]; plastid [GO:0009536]	positive regulation of primary miRNA processing [GO:2000636]; protein import into nucleus [GO:0006606]	nuclear import signal receptor activity [GO:0061608]; nuclear localization sequence binding [GO:0008139]		0	0	1	0	0	0	1	0	0	3.3607	1.17265	2.36613	1.90379	1.32917	0.738259				19314	90138	232670	42601	145630	372390
EAIYDICR	Dimethyl (N-term)	B9DFF8;B9DGT7;B9DHQ0;P11139;P29511;Q0WV25;Q56WH1	B9DGT7	At1g50010	TUBA2	Tubulin alpha-3 chain	207	214	0	N	SILLDNEAIYDI	1038.48	98.299	1.54142	0.0109252	4.47654	0.000357895	3.12185	0.0001065	4	cytoplasm [GO:0005737]; microtubule [GO:0005874]	microtubule-based process [GO:0007017]	GTPase activity [GO:0003924]; GTP binding [GO:0005525]; structural constituent of cytoskeleton [GO:0005200]		0	0	0	0	0	0	0	0	0				4.6669	3.02494	1.8056	4.28618	3.21876	1.27725	0	281	511360	26231	80076	606910	12848
VENIESNR	Dimethyl (N-term)	A0A1P8B8Q8;A0A1P8B8S7;O65581;P22197	O65581	At4g26530	FBA5	Fructose-bisphosphate aldolase 5, cytosolic	45	52	0	N	RFASINVENIES	959.467	103.74	1.54033	0.00401461	-2.16475	0.00259496	-3.51119	5.17638e-05	2	cytosol [GO:0005829]	fructose 1,6-bisphosphate metabolic process [GO:0030388]; gluconeogenesis [GO:0006094]; glycolytic process [GO:0006096]	fructose-bisphosphate aldolase activity [GO:0004332]		0	0	1	0	0	0	0	0	0	-1.95122	-3.45485	1.68163				-2.37828	-3.56752	1.39904	355320	1406600	99029			0	347110
TSLSHYCR	Dimethyl (N-term)	F4INE2;O03042;P93292	O03042	AtCg00490	rbcL	Ribulose bisphosphate carboxylase large chain	278	285	0	N	GGFTANTSLSHY	1022.46	102.51	1.52844	5.55923e-05	1.7642	8.01017e-05	0.41568	0.00236611	20	apoplast [GO:0048046]; cell wall [GO:0005618]; chloroplast [GO:0009507]; chloroplast envelope [GO:0009941]; chloroplast stroma [GO:0009570]; chloroplast thylakoid membrane [GO:0009535]; cytosolic ribosome [GO:0022626]; plastid [GO:0009536]; plastoglobule [GO:0010287]; thylakoid [GO:0009579]	photorespiration [GO:0009853]; reductive pentose-phosphate cycle [GO:0019253]; response to abscisic acid [GO:0009737]; response to cadmium ion [GO:0046686]	magnesium ion binding [GO:0000287]; monooxygenase activity [GO:0004497]; ribulose-bisphosphate carboxylase activity [GO:0016984]		1	1	0	0	0	0	0	0	0	1.78319	0.411535	1.51779	1.69407	0.364143	1.56109	1.81534	0.471364	1.50643	1472700	4233100	4874000	1564000	5557700	6102300	999900
DFSLPAGGISSLR	Dimethyl (N-term)	A0A1P8AUA0;F4I9M3;Q38821;Q38821-2	Q38821	At1g51690	PP2AB1	Isoform of Q38821, Serine/threonine-protein phosphatase 2A 55 kDa regulatory subunit B	288	300	0	N	NNSLCNDFSLPA	1318.69	74.162	1.52436	0.0183409	1.24954	0.028749	-0.0880784	0.344633	2	cytosol [GO:0005829]; protein phosphatase type 2A complex [GO:0000159]	peptidyl-serine dephosphorylation [GO:0070262]	protein phosphatase regulator activity [GO:0019888]		0	0	1	0	0	0	0	0	0				1.64709	-0.0570817	1.86783	0.851982	-0.119075	1.18089			0	22836	68117	71832	27255
ADHPIDYIQCDVSDAEDTR	Dimethyl (N-term)	Q9STX2;Q9STX2-2	Q9STX2	At4g24220	VEP1	Isoform of Q9STX2, Isoform 2 of 3-oxo-Delta(4,5)-steroid 5-beta-reductase	70	88	0	N	PRPTWNADHPID	2218.94	137.43	1.51049	0.334762	3.68623	0.0858146	2.36968	0.00160548	7	cytosol [GO:0005829]	response to wounding [GO:0009611]; steroid metabolic process [GO:0008202]; xylem and phloem pattern formation [GO:0010051]	delta4-3-oxosteroid 5beta-reductase activity [GO:0047787]; enone reductase activity [GO:0035671]; protein dimerization activity [GO:0046983]		0	0	1	0	0	0	0	0	0	1.56142	2.07477	-0.335286				5.81105	2.66459	3.35627	2769	14244	59483	0	74941	151810	11582
ELDVASAQEAGLEESMVAR	Dimethyl (N-term)	B9DFG0;F4IFZ9;P54887	P54887	At2g39800	P5CSA	Isoform of P54887, AT2G39800 protein	237	255	0	N	TIKAENELDVAS	2003.95	80.752	1.50615	0.123311	1.63719	0.057771	0.324967	0.0729186	3	chloroplast [GO:0009507]; cytoplasm [GO:0005737]; Golgi apparatus [GO:0005794]	hyperosmotic salinity response [GO:0042538]; L-proline biosynthetic process [GO:0055129]; pollen development [GO:0009555]; proline biosynthetic process [GO:0006561]; response to oxidative stress [GO:0006979]; response to salt stress [GO:0009651]; response to water deprivation [GO:0009414]; root development [GO:0048364]	ATP binding [GO:0005524]; delta1-pyrroline-5-carboxylate synthetase activity [GO:0017084]; glutamate 5-kinase activity [GO:0004349]; glutamate-5-semialdehyde dehydrogenase activity [GO:0004350]		0	1	0	0	1	0	0	0	0	0.875119	0.471284	0.581882				2.39926	0.178649	2.43041	15529	28456	40041			0	14520
DENVNSQPFMR	Dimethyl (N-term)	F4INE2;O03042;P93292	O03042	AtCg00490	rbcL	Ribulose bisphosphate carboxylase large chain	203	213	0	D	LDFTKDDENVNS	1335.59	117.7	1.49578	0.00924515	0.780566	0.0470797	-0.717686	0.0165685	8	apoplast [GO:0048046]; cell wall [GO:0005618]; chloroplast [GO:0009507]; chloroplast envelope [GO:0009941]; chloroplast stroma [GO:0009570]; chloroplast thylakoid membrane [GO:0009535]; cytosolic ribosome [GO:0022626]; plastid [GO:0009536]; plastoglobule [GO:0010287]; thylakoid [GO:0009579]	photorespiration [GO:0009853]; reductive pentose-phosphate cycle [GO:0019253]; response to abscisic acid [GO:0009737]; response to cadmium ion [GO:0046686]	magnesium ion binding [GO:0000287]; monooxygenase activity [GO:0004497]; ribulose-bisphosphate carboxylase activity [GO:0016984]		1	1	0	0	0	0	0	0	0	0.494229	-0.523774	1.26381				1.0669	-0.911597	1.72775	95348	280980	211730			0	89481
TLVASGSPKEDER	Dimethyl (N-term)	A0A1P8BDE0;Q8VZB5	Q8VZB5	At5g14260		Isoform of Q8VZB5, Rubisco methyltransferase family protein	55	67	0	D	CVSSSDTLVASG	1387.69	130.24	1.49575	0.00317929	3.73408	0.000184759	2.41197	9.88556e-06	11	chloroplast [GO:0009507]; chloroplast stroma [GO:0009570]; plastid [GO:0009536]	peptidyl-lysine monomethylation [GO:0018026]	protein-lysine N-methyltransferase activity [GO:0016279]		0	1	0	0	0	0	0	0	0	4.04997	2.39248	1.80493	3.17091	2.29075	1.04386	3.98135	2.55268	1.63845	149700	1002800	4609300	5929	21962	110970	87269
DTYYVDSQTVLR	Dimethyl (N-term)	Q94K73	Q94K73	At3g58140		Phenylalanine--tRNA ligase, chloroplastic/mitochondrial	148	159	0	N	VSRSLNDTYYVD	1458.7	177.44	1.49188	0.262214	3.67937	0.0259693	2.37134	1.11818e-05	18	chloroplast [GO:0009507]; chloroplast stroma [GO:0009570]; cytoplasm [GO:0005737]; cytosol [GO:0005829]; mitochondrial matrix [GO:0005759]; mitochondrion [GO:0005739]	phenylalanyl-tRNA aminoacylation [GO:0006432]	ATP binding [GO:0005524]; phenylalanine-tRNA ligase activity [GO:0004826]; tRNA binding [GO:0000049]		0	1	1	0	0	1	0	0	0	1.07792	2.52461	-1.26861	4.63261	2.32427	2.47198	5.32758	2.26513	3.27227	6536	379450	1735700	13212	177360	1465200	60586
NLELAVNLAKR	Dimethyl (N-term)	Q0WLB5	Q0WLB5	At3g08530	CHC2	Clathrin heavy chain 2	357	367	0	N	ISGQLNNLELAV	1239.73	57.348	1.48803	0.165723	-1.16844	0.358939	-2.46971	0.00636078	2	chloroplast [GO:0009507]; clathrin coat of coated pit [GO:0030132]; clathrin coat of trans-Golgi network vesicle [GO:0030130]; clathrin complex [GO:0071439]; cytosol [GO:0005829]; Golgi apparatus [GO:0005794]; plasma membrane [GO:0005886]; plasmodesma [GO:0009506]	endocytosis [GO:0006897]; intracellular protein transport [GO:0006886]; receptor-mediated endocytosis [GO:0006898]; vesicle-mediated transport [GO:0016192]	clathrin light chain binding [GO:0032051]; identical protein binding [GO:0042802]; structural molecule activity [GO:0005198]		0	1	1	0	1	0	0	1	0				0.484455	-1.93034	2.57848	-2.82134	-3.00908	0.397589			0	55952	136030	19691	54500
SPKYMVFACSDSR	Dimethyl (N-term)	A0A1I9LQB3;A8MQY4;F4K873;F4K875;P27140;P27140-2;P27140-3;P42737;P42737-2	P42737	At5g14740	BCA2	Isoform of P42737, Isoform 2 of Beta carbonic anhydrase 2, chloroplastic	82	94	0	Q	ELAKGQSPKYMV	1546.69	79.771	1.48327	0.000114995	2.07827	0.0146862	0.46137	0.157645	3	apoplast [GO:0048046]; chloroplast [GO:0009507]; chloroplast envelope [GO:0009941]; chloroplast stroma [GO:0009570]; chloroplast thylakoid membrane [GO:0009535]; cytoplasm [GO:0005737]; cytosol [GO:0005829]; plastid [GO:0009536]	carbon utilization [GO:0015976]; cyanate catabolic process [GO:0009440]; defense response to bacterium [GO:0042742]	carbonate dehydratase activity [GO:0004089]; zinc ion binding [GO:0008270]		1	1	1	0	0	0	0	0	0	1.47592	0.125966	1.52801	1.46455	0.0885926	1.53957	3.29436	1.16955	1.38222	122600	405400	320820	70408	244030	238520	54619
FVGQAATSPGISGQTIQESMR	Dimethyl (N-term);Oxidation (M)	F4IWV2	F4IWV2	At3g55410		2-oxoglutarate dehydrogenase, E1 component	100	120	0	N	DNFFRNFVGQAA	2180.05	176.57	1.45684	0.0327638	2.01924	0.0103011	0.756312	0.00315228	7	cytosol [GO:0005829]; mitochondrion [GO:0005739]; oxoglutarate dehydrogenase complex [GO:0045252]	tricarboxylic acid cycle [GO:0006099]	cobalt ion binding [GO:0050897]; oxoglutarate dehydrogenase (succinyl-transferring) activity [GO:0004591]; thiamine pyrophosphate binding [GO:0030976]; zinc ion binding [GO:0008270]		0	0	1	0	0	0	0	0	0	2.44047	0.720976	1.89752				1.598	0.791649	1.01616	30092	65865	144570	0	281	143270	15939
SVATGEVYPLDSEVR	Dimethyl (N-term)	F4IQ61;Q9ZW85	Q9ZW85	At2g43090	SSU1	3-isopropylmalate dehydratase small subunit 3	174	188	0	N	RIFFRNSVATGE	1620.8	85.258	1.45564	0.00171476	-0.0315463	0.80616	-1.30048	0.00064952	2	chloroplast [GO:0009507]; chloroplast stroma [GO:0009570]; plastid [GO:0009536]	chloroplast organization [GO:0009658]; gametophyte development [GO:0048229]; glucosinolate biosynthetic process [GO:0019761]; leucine biosynthetic process [GO:0009098]	3-isopropylmalate dehydratase activity [GO:0003861]		0	1	0	0	0	0	0	0	0				-0.0425815	-1.31485	1.43593	-0.020511	-1.28611	1.47536			0	42331	176220	40784	60157
EIAFNEAVIEER	Dimethyl (N-term)	A8MS65;O04378;P93654	P93654	At5g46860	SYP22	Syntaxin-22	170	181	0	N	LVLLDNEIAFNE	1418.7	75.819	1.43712	0.00173427	1.47127	0.00295985	0.205022	0.119911	2	endomembrane system [GO:0012505]; integral component of membrane [GO:0016021]; late endosome membrane [GO:0031902]; plant-type vacuole [GO:0000325]; plant-type vacuole membrane [GO:0009705]; SNARE complex [GO:0031201]; vacuole [GO:0005773]	amyloplast organization [GO:0009660]; intracellular protein transport [GO:0006886]; late endosome to vacuole transport [GO:0045324]; negative gravitropism [GO:0009959]; stomatal movement [GO:0010118]; vesicle docking [GO:0048278]; vesicle fusion [GO:0006906]	SNAP receptor activity [GO:0005484]; SNARE binding [GO:0000149]		0	0	0	0	0	0	0	0	1	1.38791	0.115601	1.45037	1.55464	0.294442	1.42387				36334	107850	91028	38878	151680	172990
YRSQGPDLLGKTVEDR	Dimethyl (N-term)	O80852;O80852-2	O80852	At2g30860	GSTF9	Isoform of O80852, Isoform 2 of Glutathione S-transferase F9	77	92	0	K	RYVAEKYRSQGP	1832.94	66.202	1.43532	0.0792611	-0.0169161	0.897426	-1.2096	0.0763657	5	apoplast [GO:0048046]; chloroplast [GO:0009507]; chloroplast stroma [GO:0009570]; cytoplasm [GO:0005737]; cytosol [GO:0005829]; peroxisome [GO:0005777]; plasma membrane [GO:0005886]; plasmodesma [GO:0009506]; thylakoid [GO:0009579]; vacuole [GO:0005773]	defense response [GO:0006952]; defense response to bacterium [GO:0042742]; glutathione metabolic process [GO:0006749]; response to cadmium ion [GO:0046686]; response to zinc ion [GO:0010043]; toxin catabolic process [GO:0009407]	copper ion binding [GO:0005507]; glutathione binding [GO:0043295]; glutathione peroxidase activity [GO:0004602]; glutathione transferase activity [GO:0004364]		1	1	1	0	0	0	0	1	1				0.0266792	-1.93285	2.12315	-0.0605114	-0.486356	0.747495			0	1467200	6849800	1507200	3826700
EESTVVGYGYVVR	Dimethyl (N-term)	Q9LYF8	Q9LYF8	At5g11720		Alpha-glucosidase 1	30	42	0	E	QVVLEEEESTVV	1456.72	42.743	1.43365	0.00306009	0.875611	0.00938242	-0.33882	0.0246231	1	apoplast [GO:0048046]; vacuole [GO:0005773]	carbohydrate metabolic process [GO:0005975]	carbohydrate binding [GO:0030246]; hydrolase activity, hydrolyzing O-glycosyl compounds [GO:0004553]		1	0	0	0	0	0	0	0	1	0.930114	-0.31951	1.3378				0.821109	-0.35813	1.52951	45203	124410	81916			0	52568
AQKSVLNGATDSVSVVGR	Dimethyl (N-term)	Q8GSJ1	Q8GSJ1	At1g09795	HISN1B	ATP phosphoribosyltransferase 2, chloroplastic	60	77	1	N	TSCVSNAQKSVL	1786.95	50.883	1.4316	0.00174011	0.108441	0.434162	-1.29929	0.000722341	2	chloroplast [GO:0009507]; chloroplast stroma [GO:0009570]	histidine biosynthetic process [GO:0000105]	ATP phosphoribosyltransferase activity [GO:0003879]; magnesium ion binding [GO:0000287]		0	1	0	0	0	0	0	0	0	0.13739	-1.26111	1.42104	0.0794908	-1.33746	1.44217				49485	216380	77374	52173	200220	62754
IADNPTNVQLPGMYNKEENAR	Dimethyl (N-term)	A0A1P8ATD8;F4IVZ7;P10896;P10896-2;Q9AST9	P10896	At2g39730	RCA	Ribulose bisphosphate carboxylase/oxygenase activase, chloroplastic	257	277	0	N	NATLMNIADNPT	2373.14	68.639	1.42724	0.000352018	0.997425	0.00121359	-0.245834	0.0230546	3	apoplast [GO:0048046]; cell wall [GO:0005618]; chloroplast [GO:0009507]; chloroplast envelope [GO:0009941]; chloroplast stroma [GO:0009570]; chloroplast thylakoid membrane [GO:0009535]; Golgi apparatus [GO:0005794]; nucleus [GO:0005634]; plastoglobule [GO:0010287]; stromule [GO:0010319]; thylakoid [GO:0009579]	defense response to bacterium [GO:0042742]; leaf senescence [GO:0010150]; response to cold [GO:0009409]; response to jasmonic acid [GO:0009753]; response to light stimulus [GO:0009416]	ADP binding [GO:0043531]; ATP binding [GO:0005524]; enzyme regulator activity [GO:0030234]; ribulose-1,5-bisphosphate carboxylase/oxygenase activator activity [GO:0046863]		1	1	0	0	1	0	1	0	0	0.927071	-0.152614	1.25772	1.17493	-0.239132	1.57769	0.890276	-0.345756	1.44631	21236	60492	59382	34225	153250	44668	47760
EDHVAIIKDYR	Dimethyl (N-term)	P42644;P42644-2	P42644	At5g38480	GRF3	Isoform of P42644, Isoform 2 of 14-3-3-like protein GF14 psi	78	88	0	N	EESKGNEDHVAI	1357.7	75.695	1.42152	6.52862e-05	5.78747	3.87957e-06	4.37945	1.03997e-06	2	cell wall [GO:0005618]; chloroplast [GO:0009507]; cytoplasm [GO:0005737]; cytosol [GO:0005829]; Golgi apparatus [GO:0005794]; mitochondrion [GO:0005739]; nucleus [GO:0005634]; plasma membrane [GO:0005886]; plasmodesma [GO:0009506]; plastid [GO:0009536]; vacuole [GO:0005773]	cellular response to nitrogen starvation [GO:0006995]; cellular response to phosphate starvation [GO:0016036]; cellular response to potassium ion starvation [GO:0051365]; cold acclimation [GO:0009631]; ethylene-activated signaling pathway [GO:0009873]; regulation of metabolic process [GO:0019222]; response to cold [GO:0009409]; response to freezing [GO:0050826]	ATP binding [GO:0005524]; protein domain specific binding [GO:0019904]		0	1	1	0	1	0	1	1	1	5.99257	4.4168	1.42991	5.59984	4.23228	1.42925	5.77001	4.48926	1.4054	8820.6	27270	650100	13679	41902	795820	16034
RGIEPSGPNAGSPTFSVR	Dimethyl (N-term)	Q570B4	Q570B4	At2g26250	FDH	3-ketoacyl-CoA synthase 10	17	34	0	N	STEIVNRGIEPS	1827.92	78.794	1.41643	0.00162433	1.11666	0.00329855	-0.0480277	0.51984	4	endoplasmic reticulum [GO:0005783]; endoplasmic reticulum membrane [GO:0005789]; integral component of membrane [GO:0016021]; peroxisome [GO:0005777]	fatty acid biosynthetic process [GO:0006633]; response to cold [GO:0009409]; response to karrikin [GO:0080167]; response to light stimulus [GO:0009416]	3-oxo-arachidoyl-CoA synthase activity [GO:0102336]; 3-oxo-cerotoyl-CoA synthase activity [GO:0102337]; 3-oxo-lignoceronyl-CoA synthase activity [GO:0102338]; very-long-chain 3-ketoacyl-CoA synthase activity [GO:0102756]		0	0	0	1	0	0	0	0	0	1.33723	-0.161278	1.67651	0.760339	0.0341583	1.09366	1.2524	-0.0169632	1.47912	61203	453760	383860	58289	175700	140720	35001
DLEHGVVEAANVGFGR	Dimethyl (N-term)	A0A1P8BFP2;Q0WML0	Q0WML0	At5g39040	ABCB27	ABC transporter B family member 27	44	59	0	N	SENGLNDLEHGV	1668.82	60.918	1.40987	0.0375054	1.99272	0.010404	0.769544	0.00277435	2	integral component of membrane [GO:0016021]; plant-type vacuole [GO:0000325]; plastid [GO:0009536]; vacuolar membrane [GO:0005774]; vacuole [GO:0005773]	response to aluminum ion [GO:0010044]; transmembrane transport [GO:0055085]	ATPase activity [GO:0016887]; ATPase-coupled transmembrane transporter activity [GO:0042626]; ATP binding [GO:0005524]		0	0	0	0	0	0	0	0	1				1.57604	0.785971	0.953703	2.40939	0.753116	1.86603			0	10405	29748	45131	14482
SIMDSTVNCR	Dimethyl (N-term)	O65396	O65396	At1g11860	GDCST	Aminomethyltransferase, mitochondrial	67	76	0	D	PIQYKDSIMDST	1181.52	68.735	1.38437	0.00266187	0.123921	0.491694	-1.0896	0.00173539	2	apoplast [GO:0048046]; chloroplast [GO:0009507]; chloroplast envelope [GO:0009941]; chloroplast stroma [GO:0009570]; chloroplast thylakoid [GO:0009534]; cytosolic ribosome [GO:0022626]; extracellular region [GO:0005576]; mitochondrion [GO:0005739]	glycine decarboxylation via glycine cleavage system [GO:0019464]; response to cadmium ion [GO:0046686]	aminomethyltransferase activity [GO:0004047]; transaminase activity [GO:0008483]		1	1	0	0	0	1	0	0	0	-0.0395046	-1.174	1.31256	0.287346	-1.0052	1.45619				34976	97791	38362	76066	279280	89084
DDLDAVLEATPQSR	Dimethyl (N-term)	Q9S9M7	Q9S9M7	At1g16080		Nuclear protein	101	114	0	N	LVCTRNDDLDAV	1528.74	114.82	1.36429	0.0144269	1.1332	0.0131411	-0.0472443	0.591272	6	apoplast [GO:0048046]; chloroplast [GO:0009507]; chloroplast envelope [GO:0009941]; chloroplast stroma [GO:0009570]; nucleus [GO:0005634]				1	1	0	0	0	0	1	0	0	1.67774	-0.0353558	1.89114	0.615742	0.0919181	0.687453	1.10613	-0.198295	1.51426	7952	84995	113140	16438	104730	78903	29538
LVIEGTGVFVDR	Dimethyl (N-term)	A0A1P8APR6;F4HNZ6;Q9LPW0;Q9LPW0-2	Q9LPW0	At1g12900	GAPA2	Isoform of Q9LPW0, Glyceraldehyde 3-phosphate dehydrogenase A subunit 2	75	86	0	D	GELGIDLVIEGT	1303.71	69.276	1.35659	0.00321635	4.34445	1.5861e-05	3.10532	3.54642e-06	10	apoplast [GO:0048046]; chloroplast [GO:0009507]; chloroplast envelope [GO:0009941]; chloroplast stroma [GO:0009570]; extracellular region [GO:0005576]	glucose metabolic process [GO:0006006]; reductive pentose-phosphate cycle [GO:0019253]	glyceraldehyde-3-phosphate dehydrogenase (NAD+) (phosphorylating) activity [GO:0004365]; glyceraldehyde-3-phosphate dehydrogenase (NADP+) (phosphorylating) activity [GO:0047100]; NAD binding [GO:0051287]; NADP binding [GO:0050661]		1	1	0	0	0	0	0	0	0	4.40833	3.04176	1.2232	4.07976	3.25206	1.08122	4.54527	3.02214	1.76535	12710	49112	753510	125390	306420	2549600	169470
VVEQYYGKKFEPSR	Dimethyl (N-term)	Q9LZ66	Q9LZ66	At5g04590	SIR	Assimilatory sulfite reductase (ferredoxin), chloroplastic	393	406	0	D	IEKFRDVVEQYY	1728.88	60.55	1.35062	0.225106	3.64067	0.0252894	2.4609	0.000113781	4	apoplast [GO:0048046]; chloroplast [GO:0009507]; chloroplast envelope [GO:0009941]; chloroplast nucleoid [GO:0042644]; chloroplast stroma [GO:0009570]; plasma membrane [GO:0005886]; plastid [GO:0009536]; stromule [GO:0010319]	DNA packaging [GO:0006323]; negative regulation of transcription, DNA-templated [GO:0045892]; regulation of DNA replication [GO:0006275]; response to cold [GO:0009409]; sulfide oxidation, using siroheme sulfite reductase [GO:0019424]; sulfur compound metabolic process [GO:0006790]	4 iron, 4 sulfur cluster binding [GO:0051539]; copper ion binding [GO:0005507]; DNA binding [GO:0003677]; heme binding [GO:0020037]; sulfite reductase (ferredoxin) activity [GO:0050311]; sulfite reductase activity [GO:0016002]		1	1	0	0	0	0	0	1	0	2.44713	2.48505	0.140119	4.83422	2.43675	2.56111				11600	22303	150530	2643	21143	213570	0
QLLAHAAAVDVYR	Dimethyl (N-term)	P37702;P37702-2	P37702	At5g26000	TGG1	Isoform of P37702, Isoform 2 of Myrosinase 1	248	260	0	N	YIVAHNQLLAHA	1425.77	69.261	1.33803	0.000203897	1.81209	0.000214445	0.747384	0.000377386	11	apoplast [GO:0048046]; chloroplast [GO:0009507]; cytosolic ribosome [GO:0022626]; peroxisome [GO:0005777]; plastid [GO:0009536]; secretory vesicle [GO:0099503]; thylakoid [GO:0009579]; vacuole [GO:0005773]	abscisic acid-activated signaling pathway [GO:0009738]; carbohydrate metabolic process [GO:0005975]; defense response to insect [GO:0002213]; glucosinolate catabolic process [GO:0019762]; regulation of stomatal movement [GO:0010119]; response to abscisic acid [GO:0009737]; response to insect [GO:0009625]	beta-glucosidase activity [GO:0008422]; glucosinolate glucohydrolase activity [GO:0102799]; metal ion binding [GO:0046872]; scopolin beta-glucosidase activity [GO:0102483]; thioglucosidase activity [GO:0019137]		1	1	0	0	0	0	0	0	1	1.74823	0.728346	1.24004	2.02599	0.834864	1.4496	1.66204	0.678943	1.32444	190770	468140	790060	135740	365640	570960	85437
SLVAAAGIIAQEVAGDVR	Dimethyl (N-term)	Q9ASR1;Q9ASR1-2	Q9ASR1-2	At1g56070	LOS1	Elongation factor 2	38	55	0	D	KSTLTDSLVAAA	1738.96	148.72	1.3245	0.00266921	3.63648	0.00111252	2.48283	0.000707031	5					0	0	0	0	0	0	0	0	0	3.3535	2.26723	1.26433	3.91946	2.69843	1.38466				5957	18520	85604	5316	25660	244610
SSSPITMAAATSESGSKSSKR	Dimethyl (N-term)	A0A1P8ANQ1;Q93Z66	Q93Z66	At1g10700	PRS3	Isoform of Q93Z66, Phosphoribosyl pyrophosphate (PRPP) synthase 3	80	100	0	N	SLINPNSSSPIT	2069.01	102.39	1.30006	0.000348841	1.63279	0.00115999	0.656822	0.00315742	3	chloroplast [GO:0009507]; cytoplasm [GO:0005737]; ribose phosphate diphosphokinase complex [GO:0002189]	5-phosphoribose 1-diphosphate biosynthetic process [GO:0006015]; nucleoside metabolic process [GO:0009116]; nucleotide biosynthetic process [GO:0009165]; purine nucleotide biosynthetic process [GO:0006164]	ATP binding [GO:0005524]; kinase activity [GO:0016301]; magnesium ion binding [GO:0000287]; ribose phosphate diphosphokinase activity [GO:0004749]		0	1	0	0	0	0	0	0	0	1.85076	0.73743	1.14878	1.80907	0.801875	1.33309	1.23855	0.431162	1.4183	35657	88374	178200	49956	101940	215520	78418
TLGHPWGNAPGAVANR	Dimethyl (N-term)	F4INE2;O03042;P93292	O03042	AtCg00490	rbcL	Ribulose bisphosphate carboxylase large chain	406	421	0	G	LQFGGGTLGHPW	1616.82	101.39	1.29892	0.000291681	1.1143	0.00113795	-0.075344	0.404311	16	apoplast [GO:0048046]; cell wall [GO:0005618]; chloroplast [GO:0009507]; chloroplast envelope [GO:0009941]; chloroplast stroma [GO:0009570]; chloroplast thylakoid membrane [GO:0009535]; cytosolic ribosome [GO:0022626]; plastid [GO:0009536]; plastoglobule [GO:0010287]; thylakoid [GO:0009579]	photorespiration [GO:0009853]; reductive pentose-phosphate cycle [GO:0019253]; response to abscisic acid [GO:0009737]; response to cadmium ion [GO:0046686]	magnesium ion binding [GO:0000287]; monooxygenase activity [GO:0004497]; ribulose-bisphosphate carboxylase activity [GO:0016984]		1	1	0	0	0	0	0	0	0	1.21392	0.0650059	1.33069	0.896565	-0.223615	1.16163	1.23241	-0.0674234	1.40444	242780	886490	736810	369920	1010200	586770	499720
DSVTTTLASEPQR	Dimethyl (N-term)	A0A1P8B0M1;Q05762	Q05762	At2g16370	THY-1	Isoform of Q05762, Thymidylate synthase 1	8	20	0	N	ATTTLNDSVTTT	1403.69	130.01	1.26673	0.0418254	-0.361049	0.435286	-1.4569	0.00168271	2	cytoplasm [GO:0005737]; cytosol [GO:0005829]; mitochondrion [GO:0005739]	10-formyltetrahydrofolate biosynthetic process [GO:0009257]; dTMP biosynthetic process [GO:0006231]; methylation [GO:0032259]; one-carbon metabolic process [GO:0006730]	dihydrofolate reductase activity [GO:0004146]; thymidylate synthase activity [GO:0004799]		0	0	1	0	0	0	0	0	0	-0.954782	-1.61292	0.836176	0.232684	-1.30089	1.69729				27998	87871	20865	16464	101130	12059
TWTTVWTDGLTSLDR	Dimethyl (N-term)	F4INE2;O03042;P93292	O03042	AtCg00490	rbcL	Ribulose bisphosphate carboxylase large chain	65	79	0	G	AESSTGTWTTVW	1750.85	123.95	1.26313	0.000993418	0.680197	0.0105047	-0.284206	0.0523086	26	apoplast [GO:0048046]; cell wall [GO:0005618]; chloroplast [GO:0009507]; chloroplast envelope [GO:0009941]; chloroplast stroma [GO:0009570]; chloroplast thylakoid membrane [GO:0009535]; cytosolic ribosome [GO:0022626]; plastid [GO:0009536]; plastoglobule [GO:0010287]; thylakoid [GO:0009579]	photorespiration [GO:0009853]; reductive pentose-phosphate cycle [GO:0019253]; response to abscisic acid [GO:0009737]; response to cadmium ion [GO:0046686]	magnesium ion binding [GO:0000287]; monooxygenase activity [GO:0004497]; ribulose-bisphosphate carboxylase activity [GO:0016984]		1	1	0	0	0	0	0	0	0	0.704424	-0.268943	1.50819	0.413984	-0.499058	1.1639	0.922184	-0.0846183	1.11731	549850	1297500	937670	625230	1783500	1099500	290010
DAKVPWSEYR	Dimethyl (N-term)	B9DG21;F4JTH0;P46248	P46248	At4g31990	ASP5	Isoform of P46248, Aspartate aminotransferase	190	199	0	N	HKNIFNDAKVPW	1249.61	87.001	1.25165	0.0208477	4.10613	0.000159587	3.19791	1.34235e-06	5	amyloplast [GO:0009501]; chloroplast [GO:0009507]	2-oxoglutarate metabolic process [GO:0006103]; aspartate metabolic process [GO:0006531]; biosynthetic process [GO:0009058]; glutamate metabolic process [GO:0006536]	L-aspartate:2-oxoglutarate aminotransferase activity [GO:0004069]; pyridoxal phosphate binding [GO:0030170]		0	1	0	0	0	0	0	0	0	4.56649	3.2185	1.9332	3.54335	3.12282	0.655826	4.20854	3.2524	1.16592	2052.7	10459	284410	13802	47084	380280	9803
RLYMEARPMEEGLAEAIDDGR	Dimethyl (N-term);2 Oxidation (M)	Q9ASR1;Q9ASR1-2	Q9ASR1-2	At1g56070	LOS1	Elongation factor 2	586	606	0	N	SPNKHNRLYMEA	2453.13	78.987	1.24922	0.0324036	1.72628	0.00969656	0.660887	0.000454332	6					0	0	0	0	0	0	0	0	0	1.1786	0.719726	0.636879	2.58869	0.658554	2.09379	1.41155	0.604381	1.017	228880	487220	673860	84305	428850	607670	64482
SNPETVSTDYDTSDR	Dimethyl (N-term)	Q42601	Q42601	At1g29900	CARB	Carbamoyl-phosphate synthase large chain, chloroplastic	691	705	0	N	ETIMLNSNPETV	1685.7	90.731	1.23537	0.000368364	1.66226	0.000107205	0.640326	0.000929917	6	carbamoyl-phosphate synthase complex [GO:0005951]; chloroplast [GO:0009507]; chloroplast stroma [GO:0009570]; cytoplasm [GO:0005737]	'de novo' UMP biosynthetic process [GO:0044205]; arginine biosynthetic process [GO:0006526]; cellular response to phosphate starvation [GO:0016036]; glutamine metabolic process [GO:0006541]; nitrogen compound metabolic process [GO:0006807]	ATP binding [GO:0005524]; carbamoyl-phosphate synthase (glutamine-hydrolyzing) activity [GO:0004088]; metal ion binding [GO:0046872]		0	1	0	0	0	0	0	0	0	1.70589	0.587609	1.38514	1.57446	0.573723	1.16439	1.70643	0.759645	1.15657	30143	94004	106550	22036	57040	78889	43095
TFVAEVLGLDPR	Dimethyl (N-term)	A0A1P8BBQ0;A8MRP1;B3H560;F4KDZ4;Q9ZP05	Q9ZP05	At5g09660	PMDH2	Isoform of Q9ZP05, Malate dehydrogenase	176	187	0	N	DVARANTFVAEV	1315.71	120.09	1.2185	0.00048822	1.31494	0.000315929	0.281506	0.0286667	5	chloroplast [GO:0009507]; cytoplasm [GO:0005737]; peroxisome [GO:0005777]	glyoxylate cycle [GO:0006097]; malate metabolic process [GO:0006108]; regulation of fatty acid beta-oxidation [GO:0031998]; regulation of photorespiration [GO:0080093]; tricarboxylic acid cycle [GO:0006099]	L-malate dehydrogenase activity [GO:0030060]		0	1	0	0	0	0	0	0	0	1.19703	0.109142	1.05375	1.33149	0.367456	1.26422	1.41629	0.367919	1.33753	24145	78014	73856	15829	40394	42088	36724
QRLPPLSTEPDR	Dimethyl (N-term)	A0A1P8BAQ0;F4JX83;P81760;P81760-2	P81760	At5g53490	TL17	Isoform of P81760, Tetratricopeptide repeat (TPR)-like superfamily protein	94	105	0	N	PVIAANQRLPPL	1407.75	65.895	1.21809	0.00432772	3.35358	0.000628927	2.3063	0.00122683	3	chloroplast thylakoid lumen [GO:0009543]				0	1	0	0	0	0	0	0	0	3.18713	2.05278	1.31239	3.52003	2.55982	1.12379				35885	66294	477460	11576	14068	165170
TATVEYETENR	Dimethyl (N-term)	P17745	P17745	At4g20360	TUFA	Elongation factor Tu, chloroplastic	132	142	0	N	RGITINTATVEY	1311.59	123.63	1.19804	0.00345078	1.35652	0.0060405	0.327887	0.0154643	23	apoplast [GO:0048046]; chloroplast [GO:0009507]; chloroplast envelope [GO:0009941]; chloroplast nucleoid [GO:0042644]; chloroplast stroma [GO:0009570]; chloroplast thylakoid [GO:0009534]; chloroplast thylakoid membrane [GO:0009535]; nucleolus [GO:0005730]; nucleus [GO:0005634]; plastid [GO:0009536]	chloroplast organization [GO:0009658]; leaf development [GO:0048366]; translational elongation [GO:0006414]	GTPase activity [GO:0003924]; GTP binding [GO:0005525]; translation elongation factor activity [GO:0003746]		1	1	0	0	0	0	1	0	0	1.60539	0.389965	1.36255	1.6774	0.423843	1.40492	0.78677	0.169852	0.826662	584230	1705800	1845200	660190	1813800	1915700	70868
TLFEDGDGANTFR	Dimethyl (N-term)	P56761	P56761	AtCg00270	psbD	Photosystem II D2 protein	222	234	0	N	GATVENTLFEDG	1441.65	94.801	1.19137	0.0732587	0.413162	0.252687	-0.538345	0.0147663	11	chloroplast [GO:0009507]; chloroplast thylakoid [GO:0009534]; chloroplast thylakoid membrane [GO:0009535]; integral component of membrane [GO:0016021]; photosystem II [GO:0009523]; plastid [GO:0009536]; plastoglobule [GO:0010287]; thylakoid [GO:0009579]	photosynthetic electron transport in photosystem II [GO:0009772]; protein-chromophore linkage [GO:0018298]	chlorophyll binding [GO:0016168]; electron transporter, transferring electrons within the cyclic electron transport pathway of photosynthesis activity [GO:0045156]; iron ion binding [GO:0005506]		0	1	0	0	0	0	0	0	0	0.818602	-0.646279	1.7348				0.00772195	-0.430412	0.647948	124200	501600	256440			0	91689
SIASIFAWTR	Dimethyl (N-term)	Q8LPJ5;Q9SRZ6	Q9SRZ6	At1g65930	CICDH	Cytosolic isocitrate dehydrogenase [NADP]	329	338	0	N	GETSTNSIASIF	1150.61	90.15	1.18985	0.0352352	3.12354	0.00302263	2.12043	0.000196133	3	apoplast [GO:0048046]; chloroplast stroma [GO:0009570]; cytosol [GO:0005829]; mitochondrion [GO:0005739]; nucleus [GO:0005634]; plasma membrane [GO:0005886]; plasmodesma [GO:0009506]	defense response to bacterium [GO:0042742]; isocitrate metabolic process [GO:0006102]; NADP metabolic process [GO:0006739]; response to cadmium ion [GO:0046686]; response to zinc ion [GO:0010043]; tricarboxylic acid cycle [GO:0006099]	copper ion binding [GO:0005507]; isocitrate dehydrogenase (NADP+) activity [GO:0004450]; magnesium ion binding [GO:0000287]; NAD binding [GO:0051287]		1	0	1	0	0	0	1	1	0				2.73231	2.07363	0.82232	3.51476	2.16722	1.55738			0	10354	23354	109310	8094
DLLQELQAR	Dimethyl (N-term)	Q9LE59	Q9LE59	At3g61130	GAUT1	Polygalacturonate 4-alpha-galacturonosyltransferase	242	250	0	N	KLKNKNDLLQEL	1084.59	89.355	1.18908	0.231638	3.38542	0.0229058	2.39021	0.000118313	4	endosome [GO:0005768]; Golgi apparatus [GO:0005794]; Golgi medial cisterna [GO:0005797]; Golgi membrane [GO:0000139]; integral component of membrane [GO:0016021]; trans-Golgi network [GO:0005802]	homogalacturonan biosynthetic process [GO:0010289]	polygalacturonate 4-alpha-galacturonosyltransferase activity [GO:0047262]		0	0	0	0	1	0	0	0	0	2.32485	2.39982	0.103013				4.446	2.38061	2.27515	6293	19514	92553	0	281	49074	11097
SDLLLAHKLPETR	Dimethyl (N-term)	Q8VYI3	Q8VYI3	At1g76150	ECH2	Enoyl-CoA hydratase 2, peroxisomal	10	22	0	N	SDSEFNSDLLLA	1491.84	93.823	1.17935	0.0260646	5.33515	0.00209874	4.34974	0.000354238	7	mitochondrion [GO:0005739]; peroxisome [GO:0005777]	fatty acid beta-oxidation, unsaturated, even number [GO:0033542]	3R-hydroxyacyl-CoA dehydratase activity [GO:0080023]; oxidoreductase activity [GO:0016491]		0	0	0	0	0	0	0	0	0	4.72432	4.03277	0.869588				5.94599	4.66671	1.48912	818	6559	265710	0	281	482370	1627
SSSPITMAAATSESGSKSSKR	Dimethyl (N-term);Oxidation (M)	A0A1P8ANQ1;Q93Z66	Q93Z66	At1g10700	PRS3	Isoform of Q93Z66, Phosphoribosyl pyrophosphate (PRPP) synthase 3	80	100	0	N	SLINPNSSSPIT	2085	100.21	1.17241	0.00249572	1.72592	0.000564819	0.844571	0.000135717	4	chloroplast [GO:0009507]; cytoplasm [GO:0005737]; ribose phosphate diphosphokinase complex [GO:0002189]	5-phosphoribose 1-diphosphate biosynthetic process [GO:0006015]; nucleoside metabolic process [GO:0009116]; nucleotide biosynthetic process [GO:0009165]; purine nucleotide biosynthetic process [GO:0006164]	ATP binding [GO:0005524]; kinase activity [GO:0016301]; magnesium ion binding [GO:0000287]; ribose phosphate diphosphokinase activity [GO:0004749]		0	1	0	0	0	0	0	0	0	1.65773	0.869019	1.10654	2.0313	0.841034	1.47839	1.48872	0.823661	0.932314	54696	119560	204250	22793	63207	95207	22275
FYIQPLSPTEAAAR	Dimethyl (N-term)	Q41932	Q41932	At4g05180	PSBQ2	Oxygen-evolving enhancer protein 3-2, chloroplastic	119	132	0	R	LALKDRFYIQPL	1562.81	83.31	1.17049	0.0387909	-0.0467428	0.767808	-1.08742	0.0133073	5	apoplast [GO:0048046]; chloroplast [GO:0009507]; chloroplast stroma [GO:0009570]; chloroplast thylakoid [GO:0009534]; chloroplast thylakoid membrane [GO:0009535]; cytosol [GO:0005829]; extrinsic component of membrane [GO:0019898]; photosystem II oxygen evolving complex [GO:0009654]; thylakoid [GO:0009579]; thylakoid lumen [GO:0031977]	photosynthetic electron transport chain [GO:0009767]	calcium ion binding [GO:0005509]; electron transporter, transferring electrons within the cyclic electron transport pathway of photosynthesis activity [GO:0045156]		1	1	1	0	0	0	0	0	0	-0.178396	-0.791013	0.790626				0.0849104	-1.38383	1.55036	49584	214130	114780			0	157630
GIGLANTSLAFFSNR	Dimethyl (N-term)	O49675	O49675	At4g19170	CCD4	Probable carotenoid cleavage dioxygenase 4, chloroplastic	233	247	0	N	QYNPVNGIGLAN	1566.82	89.959	1.16853	0.0212961	1.95055	0.0100467	0.931055	0.00206998	6	chloroplast [GO:0009507]; chloroplast stroma [GO:0009570]; cytosol [GO:0005829]; plastoglobule [GO:0010287]	carotene catabolic process [GO:0016121]	carotenoid dioxygenase activity [GO:0010436]; metal ion binding [GO:0046872]		0	1	1	0	0	0	0	0	0	1.01353	0.625353	0.566334	2.73179	1.12205	1.77339	2.10634	1.04577	1.16585	17411	36850	50845	22724	59620	110680	22755
EVVLLESNEQQR	Dimethyl (N-term)	Q04613	Q04613	AtMg00640		ATP synthase protein MI25	80	91	0	N	QFPNPNEVVLLE	1442.74	162.68	1.1658	0.0171689	3.34683	0.00227716	2.18719	0.00436719	8	integral component of membrane [GO:0016021]; mitochondrial proton-transporting ATP synthase complex, coupling factor F(o) [GO:0000276]	ATP synthesis coupled proton transport [GO:0015986]	proton transmembrane transporter activity [GO:0015078]		0	0	0	0	0	1	0	0	0	2.59737	1.71451	0.527863	4.41966	3.16602	1.41729	3.02345	1.68105	1.55224	138630	158810	516110	2844	29953	487350	26806
RLDEMIVFR	Dimethyl (N-term)	F4JF64;P42762;Q8VYJ7;Q9FI56;Q9SXJ7	Q9FI56	At5g50920	CLPC1	Chaperone protein ClpC1, chloroplastic	807	815	0	N	RPEFLNRLDEMI	1177.63	66.435	1.148	0.00720731	3.18439	0.000836102	2.2072	0.000176171	2	cell wall [GO:0005618]; chloroplast [GO:0009507]; chloroplast envelope [GO:0009941]; chloroplast inner membrane [GO:0009706]; chloroplast stroma [GO:0009570]; chloroplast thylakoid membrane [GO:0009535]; mitochondrion [GO:0005739]; plastid [GO:0009536]; plastid stroma [GO:0009532]; Tic complex [GO:0031897]	chloroplast organization [GO:0009658]; protein import into chloroplast stroma [GO:0045037]; protein targeting to chloroplast [GO:0045036]; regulation of chlorophyll biosynthetic process [GO:0010380]	ATP binding [GO:0005524]; ATP-dependent peptidase activity [GO:0004176]		0	1	0	0	0	0	0	0	0	2.99531	2.15981	1.01351	3.37347	2.25459	1.28249				4895	33006	136790	5256	30661	120780
SPGYYDGR	Dimethyl (N-term)	F4HRR5;P10795	P10795	At1g67090	RBCS-1A	Ribulose bisphosphate carboxylase small chain 1A, chloroplastic	113	120	0	N	YREHGNSPGYYD	913.393	93.195	1.14357	0.000280468	3.01493	2.78615e-05	2.0748	8.37011e-06	12	apoplast [GO:0048046]; chloroplast [GO:0009507]; chloroplast envelope [GO:0009941]; chloroplast membrane [GO:0031969]; chloroplast stroma [GO:0009570]; chloroplast thylakoid membrane [GO:0009535]; cytosolic ribosome [GO:0022626]; mitochondrion [GO:0005739]; thylakoid [GO:0009579]; thylakoid lumen [GO:0031977]	chloroplast ribulose bisphosphate carboxylase complex assembly [GO:0110102]; photorespiration [GO:0009853]; photosynthesis [GO:0015979]; reductive pentose-phosphate cycle [GO:0019253]; response to blue light [GO:0009637]; response to cold [GO:0009409]; response to far red light [GO:0010218]; response to red light [GO:0010114]	copper ion binding [GO:0005507]; monooxygenase activity [GO:0004497]; ribulose-bisphosphate carboxylase activity [GO:0016984]		1	1	0	0	0	0	0	0	0	2.95475	2.09471	1.0477	3.19957	2.14483	1.23071	2.89048	1.98487	1.15231	502670	1141100	4249000	389680	1024500	3695700	487910
VVSDVSEVTEEKAKR	Dimethyl (N-term)	P51412	P51412	At1g35680	RPL21	50S ribosomal protein L21, chloroplastic	83	97	0	V	TDIEAVVVSDVS	1674.88	85.909	1.13805	0.00800991	-1.77827	0.00241877	-2.73245	4.06347e-06	3	chloroplast [GO:0009507]; chloroplast envelope [GO:0009941]; chloroplast stroma [GO:0009570]; nucleus [GO:0005634]; ribosome [GO:0005840]	chloroplast organization [GO:0009658]; embryo development ending in seed dormancy [GO:0009793]; response to cold [GO:0009409]; thylakoid membrane organization [GO:0010027]; translation [GO:0006412]	rRNA binding [GO:0019843]; structural constituent of ribosome [GO:0003735]		0	1	0	0	0	0	1	0	0	-1.32057	-2.61444	1.47194	-2.29836	-2.81149	0.676901	-1.71589	-2.77143	1.26531	180940	494530	51052	215160	494040	49843	194550
EYIDMAETLCQKR	Dimethyl (N-term)	Q94C74;Q94C74-2;Q9SZJ5	Q9SZJ5	At4g37930	SHM1	Serine hydroxymethyltransferase 1, mitochondrial	116	128	0	N	RYYGGNEYIDMA	1655.76	172.33	1.12767	0.065328	5.81913	0.00177343	4.8854	4.19849e-05	15	apoplast [GO:0048046]; chloroplast stroma [GO:0009570]; chloroplast thylakoid [GO:0009534]; cytosol [GO:0005829]; cytosolic ribosome [GO:0022626]; mitochondrial matrix [GO:0005759]; mitochondrion [GO:0005739]; nucleus [GO:0005634]; plasma membrane [GO:0005886]; stromule [GO:0010319]	cellular response to tetrahydrofolate [GO:1904482]; circadian rhythm [GO:0007623]; folic acid metabolic process [GO:0046655]; glycine biosynthetic process from serine [GO:0019264]; glycine metabolic process [GO:0006544]; L-serine catabolic process [GO:0006565]; L-serine metabolic process [GO:0006563]; one-carbon metabolic process [GO:0006730]; photorespiration [GO:0009853]; plant-type hypersensit…	amino acid binding [GO:0016597]; cobalt ion binding [GO:0050897]; glycine hydroxymethyltransferase activity [GO:0004372]; poly(U) RNA binding [GO:0008266]; pyridoxal phosphate binding [GO:0030170]; serine binding [GO:0070905]; zinc ion binding [GO:0008270]		1	0	1	0	0	1	1	1	0	6.44307	5.01139	1.60973				5.1952	4.75941	0.645601	48509	229400	8385200	0	281	852790	33095
GATDSVSVVGR	Dimethyl (N-term)	Q8GSJ1	Q8GSJ1	At1g09795	HISN1B	ATP phosphoribosyltransferase 2, chloroplastic	67	77	0	N	QKSVLNGATDSV	1046.54	204.07	1.10547	0.000149037	-1.38935	0.00157448	-2.30876	0.000189668	18	chloroplast [GO:0009507]; chloroplast stroma [GO:0009570]	histidine biosynthetic process [GO:0000105]	ATP phosphoribosyltransferase activity [GO:0003879]; magnesium ion binding [GO:0000287]		0	1	0	0	0	0	0	0	0	-1.10439	-2.02288	1.10089	-1.34237	-2.18808	1.1253	-1.72129	-2.71533	1.09023	1475700	3555100	715640	676000	1634300	300410	822630
GLGDVSLPPPSR	Dimethyl (N-term)	Q9SJM7	Q9SJM7	At2g36310	URH1	Uridine nucleosidase 1	106	117	0	N	FVHGKNGLGDVS	1193.64	98.048	1.0993	0.117237	1.30208	0.0303674	-0.12266	0.129616	7	cytosol [GO:0005829]	purine nucleoside catabolic process [GO:0006152]; uridine catabolic process [GO:0006218]	adenosine nucleosidase activity [GO:0047622]; inosine nucleosidase activity [GO:0047724]; purine nucleosidase activity [GO:0008477]; uridine nucleosidase activity [GO:0045437]; xanthosine nucleotidase activity [GO:0072585]		0	0	1	0	0	0	0	0	0	1.35392	-0.21558	0.72862	2.10909	-0.100882	2.374	0.443245	-0.0515183	0.195274	58639	161700	107900	72793	610990	451870	67017
SETDKISVKPVYVPTSPNR	Dimethyl (N-term)	Q94FY7	Q94FY7	At4g32770	VTE1	Tocopherol cyclase, chloroplastic	55	73	0	N	SISTPNSETDKI	2116.12	45.696	1.07454	0.00331671	0.181997	0.26696	-0.698587	0.00616838	2	chloroplast [GO:0009507]; chloroplast envelope [GO:0009941]; chloroplast inner membrane [GO:0009706]; chloroplast thylakoid [GO:0009534]; plasma membrane [GO:0005886]; plastoglobule [GO:0010287]	chlorophyll metabolic process [GO:0015994]; fatty acid metabolic process [GO:0006631]; phloem sucrose loading [GO:0009915]; regulation of defense response [GO:0031347]; response to high light intensity [GO:0009644]; response to oxidative stress [GO:0006979]; response to temperature stimulus [GO:0009266]; vitamin E biosynthetic process [GO:0010189]; xanthophyll metabolic process [GO:0016122]	isomerase activity [GO:0016853]; tocopherol cyclase activity [GO:0009976]		0	1	0	0	0	0	0	1	0	0.0936831	-0.78861	1.06038				0.270312	-0.608565	1.0887	154670	476600	190450			0	60735
LNLDTKPYSDR	Dimethyl (N-term)	Q43127	Q43127	At5g35630	GLN2	Glutamine synthetase, chloroplastic/mitochondrial	66	76	0	L	NRVETLLNLDTK	1320.67	55.452	1.06176	0.00945389	-2.59571	0.0016515	-3.34768	6.97605e-05	2	apoplast [GO:0048046]; chloroplast [GO:0009507]; chloroplast envelope [GO:0009941]; chloroplast stroma [GO:0009570]; chloroplast thylakoid membrane [GO:0009535]; cytosolic ribosome [GO:0022626]; mitochondrion [GO:0005739]; plastid [GO:0009536]; thylakoid [GO:0009579]	aging [GO:0007568]; ammonia assimilation cycle [GO:0019676]; glutamine biosynthetic process [GO:0006542]; response to cadmium ion [GO:0046686]	ATP binding [GO:0005524]; glutamate-ammonia ligase activity [GO:0004356]		1	1	0	0	0	1	0	0	0	-2.80951	-3.42233	0.916476	-2.38191	-3.27303	1.20705				870190	1711100	63470	705240	1924100	81437
LQSSDSSSPADAVNR	Dimethyl (N-term)	F4ILI9;Q9ZWI7	Q9ZWI7	At2g23310	RER1C	Isoform of Q9ZWI7, Protein RER1	25	39	0	N	TATDDNLQSSDS	1532.71	53.528	1.05577	0.0629912	0.981295	0.248461	0.140257	0.887068	1	endoplasmic reticulum [GO:0005783]; integral component of Golgi membrane [GO:0030173]	protein retention in ER lumen [GO:0006621]; retrograde vesicle-mediated transport, Golgi to endoplasmic reticulum [GO:0006890]			0	0	0	1	0	0	0	0	0	-0.0472946	-1.36328	1.49642				2.00989	1.6438	0.615116	8547.4	40913	13282			0	5046.2
KATLPNFYVAAGIGGER	Dimethyl (N-term)	Q93WJ8	Q93WJ8	At5g03630	MDAR2	Monodehydroascorbate reductase 2	61	77	0	N	YIHLENKATLPN	1762.94	76.539	1.02987	0.116526	1.79814	0.0431306	0.955019	0.00298783	3	chloroplast stroma [GO:0009570]; cytosol [GO:0005829]; plasma membrane [GO:0005886]	response to cadmium ion [GO:0046686]; response to zinc ion [GO:0010043]	flavin adenine dinucleotide binding [GO:0050660]; monodehydroascorbate reductase (NADH) activity [GO:0016656]		0	0	1	0	0	0	0	1	0				2.52895	1.05693	1.63568	1.06733	0.853109	0.424052			0	13979	55371	109010	51098
ATLMNIADNPTNVQLPGMYNKEENAR	Dimethyl (N-term)	A0A1P8ATD8;F4IVZ7;P10896;P10896-2;Q9AST9	P10896	At2g39730	RCA	Ribulose bisphosphate carboxylase/oxygenase activase, chloroplastic	252	277	0	N	NNQMVNATLMNI	2903.39	84.68	1.02658	0.0901562	0.345621	0.0757127	-0.494235	0.187667	4	apoplast [GO:0048046]; cell wall [GO:0005618]; chloroplast [GO:0009507]; chloroplast envelope [GO:0009941]; chloroplast stroma [GO:0009570]; chloroplast thylakoid membrane [GO:0009535]; Golgi apparatus [GO:0005794]; nucleus [GO:0005634]; plastoglobule [GO:0010287]; stromule [GO:0010319]; thylakoid [GO:0009579]	defense response to bacterium [GO:0042742]; leaf senescence [GO:0010150]; response to cold [GO:0009409]; response to jasmonic acid [GO:0009753]; response to light stimulus [GO:0009416]	ADP binding [GO:0043531]; ATP binding [GO:0005524]; enzyme regulator activity [GO:0030234]; ribulose-1,5-bisphosphate carboxylase/oxygenase activator activity [GO:0046863]		1	1	0	0	1	0	1	0	0				0.306097	-0.0354242	0.50521	0.385145	-0.953045	1.54795			0	33934	225880	55743	63365
TAGTCEEMIKR	Dimethyl (N-term)	F4INE2;O03042;P93292	O03042	AtCg00490	rbcL	Ribulose bisphosphate carboxylase large chain	243	253	0	A	GHYLNATAGTCE	1294.6	161.19	0.999969	0.00477614	0.30798	0.108312	-0.552749	0.0155624	13	apoplast [GO:0048046]; cell wall [GO:0005618]; chloroplast [GO:0009507]; chloroplast envelope [GO:0009941]; chloroplast stroma [GO:0009570]; chloroplast thylakoid membrane [GO:0009535]; cytosolic ribosome [GO:0022626]; plastid [GO:0009536]; plastoglobule [GO:0010287]; thylakoid [GO:0009579]	photorespiration [GO:0009853]; reductive pentose-phosphate cycle [GO:0019253]; response to abscisic acid [GO:0009737]; response to cadmium ion [GO:0046686]	magnesium ion binding [GO:0000287]; monooxygenase activity [GO:0004497]; ribulose-bisphosphate carboxylase activity [GO:0016984]		1	1	0	0	0	0	0	0	0	0.387796	-0.432994	0.94524	0.228163	-0.672504	1.0547				8519900	17247000	11144000	3796300	13280000	7783700
FVGQASTSPGISGQTIQESMR	Dimethyl (N-term)	Q9FLH2	Q9FLH2	At5g65750	MPA24.10	2-oxoglutarate dehydrogenase, E1 component	103	123	0	N	DNFFRNFVGQAS	2180.05	109.83	0.994238	0.343855	2.49902	0.101129	1.69149	0.00568686	7	mitochondrion [GO:0005739]; oxoglutarate dehydrogenase complex [GO:0045252]; plastid [GO:0009536]	response to cadmium ion [GO:0046686]; tricarboxylic acid cycle [GO:0006099]	cobalt ion binding [GO:0050897]; oxoglutarate dehydrogenase (succinyl-transferring) activity [GO:0004591]; thiamine pyrophosphate binding [GO:0030976]; zinc ion binding [GO:0008270]		0	0	0	0	0	0	0	0	0				0.939626	1.35011	-0.246866	4.05841	2.03287	2.23534	0	281	150700	15389	87871	276960	10957
TAGTCEEMIKR	Dimethyl (N-term);Oxidation (M)	F4INE2;O03042;P93292	O03042	AtCg00490	rbcL	Ribulose bisphosphate carboxylase large chain	243	253	0	A	GHYLNATAGTCE	1310.6	74.237	0.987483	0.00387578	0.324347	0.0225158	-0.391508	0.00933895	2	apoplast [GO:0048046]; cell wall [GO:0005618]; chloroplast [GO:0009507]; chloroplast envelope [GO:0009941]; chloroplast stroma [GO:0009570]; chloroplast thylakoid membrane [GO:0009535]; cytosolic ribosome [GO:0022626]; plastid [GO:0009536]; plastoglobule [GO:0010287]; thylakoid [GO:0009579]	photorespiration [GO:0009853]; reductive pentose-phosphate cycle [GO:0019253]; response to abscisic acid [GO:0009737]; response to cadmium ion [GO:0046686]	magnesium ion binding [GO:0000287]; monooxygenase activity [GO:0004497]; ribulose-bisphosphate carboxylase activity [GO:0016984]		1	1	0	0	0	0	0	0	0	0.361211	-0.33505	0.800153	0.260527	-0.555276	1.29596	0.351302	-0.284198	0.866341	169420	308150	169260	267660	424100	236810	3106900
AGPPPPKREESFSR	Dimethyl (N-term)	F4JAF3;Q43349;Q43349-2	Q43349	At3g53460	CP29A	Isoform of Q43349, Chloroplast RNA-binding protein 29	195	208	0	N	RPLRVNAGPPPP	1553.8	101.3	0.980806	0.00375402	3.04065	3.7746e-05	2.30583	4.10051e-06	7	chloroplast [GO:0009507]; nucleus [GO:0005634]; ribonucleoprotein complex [GO:1990904]	cold acclimation [GO:0009631]; mRNA processing [GO:0006397]; regulation of RNA metabolic process [GO:0051252]; RNA stabilization [GO:0043489]	mRNA binding [GO:0003729]; RNA binding [GO:0003723]		0	1	0	0	0	0	1	0	0	2.86635	2.36521	0.679139	3.25605	2.25172	1.16795	2.99956	2.30055	1.09533	49527	110070	467450	116160	277760	1159500	538730
ATIDQLGIAR	Dimethyl (N-term)	P21238	P21238	At2g28000	CPN60A1	Chaperonin 60 subunit alpha 1, chloroplastic	356	365	0	N	SLLVENATIDQL	1056.59	56.258	0.979134	0.0192394	2.44405	0.000610107	1.70284	0.000120032	6	apoplast [GO:0048046]; chloroplast [GO:0009507]; chloroplast envelope [GO:0009941]; chloroplast stroma [GO:0009570]; cytosol [GO:0005829]; cytosolic ribosome [GO:0022626]; mitochondrion [GO:0005739]; peroxisome [GO:0005777]; thylakoid [GO:0009579]	'de novo' protein folding [GO:0006458]; chloroplast organization [GO:0009658]; embryo development ending in seed dormancy [GO:0009793]; protein folding [GO:0006457]; protein import into mitochondrial intermembrane space [GO:0045041]; protein refolding [GO:0042026]	ATP binding [GO:0005524]; unfolded protein binding [GO:0051082]		1	1	1	0	0	0	0	0	0	2.90657	1.67363	1.41097	2.40846	1.50305	1.06907	2.01712	1.93182	0.457362	21264	56336	169150	21734	48304	114270	186460
FHVYTALLKPHER	Dimethyl (N-term)	Q9SZJ5	Q9SZJ5	At4g37930	SHM1	Serine hydroxymethyltransferase 1, mitochondrial	154	166	0	N	SGSPANFHVYTA	1609.87	79.974	0.974711	0.0244699	4.22577	0.0010814	3.42189	9.50009e-05	5	apoplast [GO:0048046]; chloroplast stroma [GO:0009570]; chloroplast thylakoid [GO:0009534]; cytosol [GO:0005829]; cytosolic ribosome [GO:0022626]; mitochondrial matrix [GO:0005759]; mitochondrion [GO:0005739]; nucleus [GO:0005634]; plasma membrane [GO:0005886]; stromule [GO:0010319]	cellular response to tetrahydrofolate [GO:1904482]; circadian rhythm [GO:0007623]; folic acid metabolic process [GO:0046655]; glycine biosynthetic process from serine [GO:0019264]; glycine metabolic process [GO:0006544]; L-serine catabolic process [GO:0006565]; L-serine metabolic process [GO:0006563]; one-carbon metabolic process [GO:0006730]; photorespiration [GO:0009853]; plant-type hypersensit…	amino acid binding [GO:0016597]; cobalt ion binding [GO:0050897]; glycine hydroxymethyltransferase activity [GO:0004372]; poly(U) RNA binding [GO:0008266]; pyridoxal phosphate binding [GO:0030170]; serine binding [GO:0070905]; zinc ion binding [GO:0008270]		1	0	1	0	0	1	1	1	0	4.56716	3.53187	1.21331	3.88439	3.31191	0.736112				16478	102890	1098200	19514	85639	893030
GLHCYEDCYLAHER	Dimethyl (N-term)	F4KGS3;Q9LFU1;Q9LV77;Q9LV77-2	Q9LV77	At5g65010	ASN2	Asparagine synthetase [glutamine-hydrolyzing] 2	37	50	0	S	RGPDWSGLHCYE	1821.76	53.946	0.963548	0.155056	4.66773	0.00041684	3.79006	0.000735638	2	cytosol [GO:0005829]; plasmodesma [GO:0009506]	ammonium ion metabolic process [GO:0097164]; asparagine biosynthetic process [GO:0006529]; glutamine metabolic process [GO:0006541]; hyperosmotic salinity response [GO:0042538]; L-asparagine biosynthetic process [GO:0070981]	asparagine synthase (glutamine-hydrolyzing) activity [GO:0004066]; ATP binding [GO:0005524]		0	0	1	0	0	0	0	0	0	4.43937	4.15567	0.291772	4.89609	3.42444	1.63532				13403	17243	329250	4698	28196	390860
DSGLASYVAGQIDR	Dimethyl (N-term)	A0A1P8B993;A8MS37;B3H4B8;F4JFV6;O49506;O49506-2;Q2V3V9;Q9LRR9;Q9LRR9-2;Q9LRS0	Q9LRS0	At3g14415	GLO2	(S)-2-hydroxy-acid oxidase GLO2	196	209	0	N	KMDEANDSGLAS	1450.71	269.81	0.960708	0.0235976	3.55441	0.000208858	2.79167	2.1261e-06	80	peroxisome [GO:0005777]	lactate oxidation [GO:0019516]; oxidative photosynthetic carbon pathway [GO:0009854]	FMN binding [GO:0010181]; glycolate oxidase activity [GO:0008891]; L-lactate dehydrogenase activity [GO:0004459]; long-chain-(S)-2-hydroxy-long-chain-acid oxidase activity [GO:0052853]; medium-chain-(S)-2-hydroxy-acid oxidase activity [GO:0052854]; very-long-chain-(S)-2-hydroxy-acid oxidase activity [GO:0052852]		0	0	0	0	0	0	0	0	0	3.09678	2.86012	0.414693	4.05591	2.73697	1.42751	3.51053	2.77794	1.03992	15036	2027300	13370000	32890	5206000	31177000	61516
ALSESEGDMVKAQEYLR	Dimethyl (N-term);Oxidation (M)	F4JMU5;Q9SZD6	Q9SZD6	At4g29060	PETs	Isoform of Q9SZD6, Elongation factor Ts, mitochondrial	541	557	0	N	MMDCKNALSESE	1940.91	44.734	0.955238	0.00900164	1.37343	0.00347547	0.0413536	0.864179	2	chloroplast [GO:0009507]; chloroplast envelope [GO:0009941]; chloroplast ribosome [GO:0043253]; chloroplast stroma [GO:0009570]; mitochondrial matrix [GO:0005759]; plasma membrane [GO:0005886]	mitochondrial translational elongation [GO:0070125]; response to cadmium ion [GO:0046686]; translational elongation [GO:0006414]	mRNA binding [GO:0003729]; polysome binding [GO:1905538]; translation elongation factor activity [GO:0003746]; translation elongation factor binding [GO:0061770]		0	1	0	0	0	0	0	1	0	1.29217	0.304481	1.15176	1.45469	0.381863	1.16905		-0.562283	0.544898	377690	2403700	2447700	516780	2602300	2765600	27086
NQQSIYGESALGSSR	Dimethyl (N-term)	O82775	O82775	At2g45980	ATI1	ATG8-interacting protein 1	105	119	0	N	HYEAGNNQQSIY	1595.75	100.55	0.948777	0.0455436	1.17016	0.0205139	0.415268	0.0142748	3	chloroplast membrane [GO:0031969]; chloroplast stroma [GO:0009570]; cytosol [GO:0005829]; endoplasmic reticulum [GO:0005783]; endoplasmic reticulum membrane [GO:0005789]; integral component of membrane [GO:0016021]; intracellular membrane-bounded organelle [GO:0043231]	plastid to vacuole vesicle-mediated transport [GO:1904962]; protein targeting to vacuole involved in autophagy [GO:0071211]			0	1	1	1	0	0	0	0	1	0.866488	0.423991	0.620482				1.47383	0.406545	1.27707	17321	41380	94912			0	10347
KFIEDWGSAR	Dimethyl (N-term)	Q9SIQ8	Q9SIQ8	At2g31490		AT2G31490 protein	11	20	0	N	METNKNKFIEDW	1207.6	85.963	0.94519	0.0971647	-0.278271	0.403895	-1.05256	0.00231173	7	integral component of membrane [GO:0016021]; mitochondrial membrane [GO:0031966]; mitochondrial respiratory chain complex I [GO:0005747]; mitochondrion [GO:0005739]; respiratory chain complex I [GO:0045271]	photorespiration [GO:0009853]			0	0	0	0	0	0	0	0	0	-0.681348	-0.949746	0.446485	0.124806	-1.15538	1.44389				54626	158360	67504	58848	797160	119300	281
SMSHDDDTASKEVKLWGGR	Dimethyl (N-term)	Q9LEU8	Q9LEU8	At5g10920		Argininosuccinate lyase, chloroplastic	46	64	1	R	CLPPLRSMSHDD	2117.98	80.07	0.944825	0.00763333	0.384967	0.073811	-0.373112	0.0195281	5	chloroplast [GO:0009507]; chloroplast stroma [GO:0009570]; cytoplasm [GO:0005737]	arginine biosynthetic process via ornithine [GO:0042450]	argininosuccinate lyase activity [GO:0004056]		0	1	0	0	0	0	0	0	0				0.479898	-0.396326	1.03991	0.290035	-0.349899	0.849738			0	449170	572630	938250	760660
VVQYVDEAWPEKNPFFPSDPYGR	Dimethyl (N-term)	Q8L7C9	Q8L7C9	At1g78370	GSTU20	Glutathione S-transferase U20	70	92	0	N	VCESLNVVQYVD	2739.3	59.678	0.938078	0.362424	0.874785	0.368562	0.123448	0.238863	7	apoplast [GO:0048046]; chloroplast [GO:0009507]; cytoplasm [GO:0005737]; cytosol [GO:0005829]; mitochondrion [GO:0005739]; nucleus [GO:0005634]	glutathione metabolic process [GO:0006749]; regulation of growth [GO:0040008]; regulation of response to red or far red light [GO:2000030]; response to gravity [GO:0009629]; toxin catabolic process [GO:0009407]	enzyme binding [GO:0019899]; glutathione binding [GO:0043295]; glutathione transferase activity [GO:0004364]		1	1	1	0	0	0	1	0	0				-0.387367	0.0666605	-0.290359	2.13694	0.180235	2.16651	0	281	381030	100160	138790	897070	112650
YMTSSQYEDDVER	Dimethyl (N-term)	Q9FNC4	Q9FNC4	At5g44020	MRH10.13	HAD superfamily, subfamily IIIB acid phosphatase	85	97	0	K	VWFVQKYMTSSQ	1621.66	130.01	0.933531	0.000255518	-1.27002	0.000504328	-2.0197	3.4132e-05	6	plasmodesma [GO:0009506]; plastid [GO:0009536]; vacuole [GO:0005773]		acid phosphatase activity [GO:0003993]		0	0	0	0	0	0	0	0	1	-1.30256	-2.07606	0.951523	-1.40083	-2.15514	0.918015	-1.10667	-1.8279	0.931055	111350	206310	23994	172670	355500	39487	160940
TDILAAFR	Dimethyl (N-term)	F4INE2;O03042;P93292	O03042	AtCg00490	rbcL	Ribulose bisphosphate carboxylase large chain	34	41	0	D	EYETKDTDILAA	905.497	157.9	0.907455	0.000902703	0.431875	0.0546851	-0.21472	0.0716686	22	apoplast [GO:0048046]; cell wall [GO:0005618]; chloroplast [GO:0009507]; chloroplast envelope [GO:0009941]; chloroplast stroma [GO:0009570]; chloroplast thylakoid membrane [GO:0009535]; cytosolic ribosome [GO:0022626]; plastid [GO:0009536]; plastoglobule [GO:0010287]; thylakoid [GO:0009579]	photorespiration [GO:0009853]; reductive pentose-phosphate cycle [GO:0019253]; response to abscisic acid [GO:0009737]; response to cadmium ion [GO:0046686]	magnesium ion binding [GO:0000287]; monooxygenase activity [GO:0004497]; ribulose-bisphosphate carboxylase activity [GO:0016984]		1	1	0	0	0	0	0	0	0	0.273121	-0.249643	0.777343	0.246162	-0.358109	0.922452	0.776342	-0.0364068	1.02257	2087500	3828700	2634800	2816100	6108300	4188900	159270
SDDISALGSEEQR	Dimethyl (N-term)	P25851	P25851	At3g54050	CFBP1	Fructose-1,6-bisphosphatase 1, chloroplastic	220	232	0	D	ECIVDDSDDISA	1405.63	83.397	0.891259	0.00118228	0.678644	0.00561473	0.0854663	0.565638	8	apoplast [GO:0048046]; chloroplast [GO:0009507]; chloroplast stroma [GO:0009570]; cytoplasm [GO:0005737]; cytosol [GO:0005829]; stromule [GO:0010319]	fructose 1,6-bisphosphate metabolic process [GO:0030388]; fructose 6-phosphate metabolic process [GO:0006002]; fructose metabolic process [GO:0006000]; gluconeogenesis [GO:0006094]; photosynthesis [GO:0015979]; photosynthetic electron transport in photosystem I [GO:0009773]; reductive pentose-phosphate cycle [GO:0019253]; response to cold [GO:0009409]; sucrose biosynthetic process [GO:0005986]; s…	fructose 1,6-bisphosphate 1-phosphatase activity [GO:0042132]; metal ion binding [GO:0046872]		1	1	1	0	0	0	0	0	0	0.887305	0.221033	0.738067	0.588388	-0.257303	1.00933	0.560238	0.29267	0.926379	192780	300000	291290	273540	470220	392370	127980
SVPAPSDDAEQLR	Dimethyl (N-term)	Q9SYT0	Q9SYT0	At1g35720	ANN1	Annexin D1	9	21	0	D	TLKVSDSVPAPS	1383.66	79.693	0.890532	0.00683744	1.15473	0.00479008	0.435064	0.0129223	3	apoplast [GO:0048046]; cell wall [GO:0005618]; chloroplast [GO:0009507]; chloroplast stroma [GO:0009570]; cytosol [GO:0005829]; membrane [GO:0016020]; mitochondrion [GO:0005739]; nucleus [GO:0005634]; plasma membrane [GO:0005886]; plasmodesma [GO:0009506]; thylakoid [GO:0009579]; vacuolar membrane [GO:0005774]; vacuole [GO:0005773]	calcium ion transmembrane transport [GO:0070588]; phloem sucrose unloading [GO:0110128]; primary root development [GO:0080022]; response to abscisic acid [GO:0009737]; response to cadmium ion [GO:0046686]; response to cold [GO:0009409]; response to heat [GO:0009408]; response to osmotic stress [GO:0006970]; response to oxidative stress [GO:0006979]; response to salt stress [GO:0009651]; response …	ATP binding [GO:0005524]; calcium-dependent phospholipid binding [GO:0005544]; calcium ion binding [GO:0005509]; copper ion binding [GO:0005507]; peroxidase activity [GO:0004601]; protein homodimerization activity [GO:0042803]; zinc ion binding [GO:0008270]		1	1	1	0	0	0	1	1	1	1.09822	0.453731	0.822607	1.21125	0.416398	0.958457				88754	211230	229900	47215	100270	110780
TKDTDILAAFR	Dimethyl (N-term)	F4INE2;O03042;P93292	O03042	AtCg00490	rbcL	Ribulose bisphosphate carboxylase large chain	31	41	0	E	YTPEYETKDTDI	1249.67	100.04	0.876524	0.000323813	0.382259	0.0270868	-0.236079	0.100535	35	apoplast [GO:0048046]; cell wall [GO:0005618]; chloroplast [GO:0009507]; chloroplast envelope [GO:0009941]; chloroplast stroma [GO:0009570]; chloroplast thylakoid membrane [GO:0009535]; cytosolic ribosome [GO:0022626]; plastid [GO:0009536]; plastoglobule [GO:0010287]; thylakoid [GO:0009579]	photorespiration [GO:0009853]; reductive pentose-phosphate cycle [GO:0019253]; response to abscisic acid [GO:0009737]; response to cadmium ion [GO:0046686]	magnesium ion binding [GO:0000287]; monooxygenase activity [GO:0004497]; ribulose-bisphosphate carboxylase activity [GO:0016984]		1	1	0	0	0	0	0	0	0	0.383695	-0.0835302	0.904454	0.225703	-0.498329	0.861257	0.537379	-0.126377	0.863859	1490700	4385800	3598900	3154600	4825300	2786500	1791300
SYNPTAPGTVITR	Dimethyl (N-term)	A0A1P8BBD5;O23653;Q9S702	Q9S702	At3g02020	AK3	Isoform of O23653, Aspartokinase	366	378	0	N	PVRVKNSYNPTA	1375.71	79.693	0.868799	0.0537509	0.914088	0.0913452	0.279984	0.113998	5	chloroplast stroma [GO:0009570]; cytoplasm [GO:0005737]	homoserine biosynthetic process [GO:0009090]; lysine biosynthetic process via diaminopimelate [GO:0009089]; threonine biosynthetic process [GO:0009088]	aspartate kinase activity [GO:0004072]; ATP binding [GO:0005524]		0	1	0	0	0	0	0	0	0	0.400469	0.117373	0.542694				1.42771	0.442594	1.1949	92231	242170	213560			0	31186
VADVVQLSIFNHR	Dimethyl (N-term)	Q9FIZ7	Q9FIZ7	At5g37830	OXP1	5-oxoprolinase	734	746	0	N	VKLAENVADVVQ	1496.81	77.527	0.868293	0.000412192	3.5458	9.67615e-06	2.86134	1.93879e-06	5	cytoplasm [GO:0005737]; cytosol [GO:0005829]; plasmodesma [GO:0009506]; plastid [GO:0009536]	glutathione catabolic process [GO:0006751]; glutathione metabolic process [GO:0006749]	5-oxoprolinase (ATP-hydrolyzing) activity [GO:0017168]; ATP binding [GO:0005524]		0	0	1	0	0	0	0	0	0	3.51599	2.87833	0.815657	3.66708	2.91389	0.916849	3.45434	2.79178	0.872374	8969	25374	158280	3102	13540	72991	8584
GGDFKYLPFGSGR	Dimethyl (N-term)	F4JLY4;O49652	O49652	At4g22710	''cytochrome P450	Cytochrome P450 - like protein	448	460	0	N	NSLDFNGGDFKY	1399.69	50.155	0.864719	0.124617	2.93588	0.00889234	2.26507	0.00024751	3	Golgi apparatus [GO:0005794]; integral component of membrane [GO:0016021]; membrane [GO:0016020]; plasma membrane [GO:0005886]; plasmodesma [GO:0009506]		heme binding [GO:0020037]; iron ion binding [GO:0005506]; oxidoreductase activity, acting on paired donors, with incorporation or reduction of molecular oxygen, NAD(P)H as one donor, and incorporation of one atom of oxygen [GO:0016709]		0	0	0	0	1	0	0	1	0	2.33424	2.17291	0.339375				3.53751	2.35723	1.39006	9577	21421	101000			0	5951
FKGGGPYGQGVTR	Dimethyl (N-term)	O22160;O22160-2	O22160	At2g44920		Isoform of O22160, Isoform 2 of Thylakoid lumenal 15 kDa protein 1, chloroplastic	82	94	1	A	VDPALAFKGGGP	1322.67	79.875	0.864351	0.00332957	0.780039	0.0033366	0.207942	0.0785746	18	chloroplast [GO:0009507]; chloroplast thylakoid [GO:0009534]; chloroplast thylakoid lumen [GO:0009543]; chloroplast thylakoid membrane [GO:0009535]; cytosol [GO:0005829]; thylakoid [GO:0009579]; thylakoid lumen [GO:0031977]				0	1	1	0	0	0	0	0	0	0.579168	0.229398	0.621378	0.866129	0	1.02977	0.89482	0.186486	0.941907	10071000	13806000	15427000	10725000	17491000	16115000	39341000
SSYFVEWIPNNVKSSVCDIAPR	Dimethyl (N-term)	P29514	P29514	At5g12250	TUBB6	Tubulin beta-6 chain	338	359	0	N	NVQNKNSSYFVE	2567.25	84.493	0.863186	0.379434	1.76498	0.0358892	1.08851	0.0434607	2	cytoplasm [GO:0005737]; microtubule [GO:0005874]; microtubule cytoskeleton [GO:0015630]; plasma membrane [GO:0005886]; plastid [GO:0009536]	microtubule-based process [GO:0007017]; microtubule cytoskeleton organization [GO:0000226]; mitotic cell cycle [GO:0000278]; response to cold [GO:0009409]	GTPase activity [GO:0003924]; GTP binding [GO:0005525]; structural constituent of cytoskeleton [GO:0005200]		0	0	0	0	0	0	0	1	0				1.10859	1.58936	-0.317084	2.42137	0.58767	2.04346			0	4888	9584	84421	8162
ATAGTCEEMIKR	Dimethyl (N-term);Oxidation (M)	F4INE2;O03042;P93292	O03042	AtCg00490	rbcL	Ribulose bisphosphate carboxylase large chain	242	253	0	N	KGHYLNATAGTC	1381.63	85.554	0.860113	0.00143354	1.48308	0.00110632	0.781263	0.00147359	4	apoplast [GO:0048046]; cell wall [GO:0005618]; chloroplast [GO:0009507]; chloroplast envelope [GO:0009941]; chloroplast stroma [GO:0009570]; chloroplast thylakoid membrane [GO:0009535]; cytosolic ribosome [GO:0022626]; plastid [GO:0009536]; plastoglobule [GO:0010287]; thylakoid [GO:0009579]	photorespiration [GO:0009853]; reductive pentose-phosphate cycle [GO:0019253]; response to abscisic acid [GO:0009737]; response to cadmium ion [GO:0046686]	magnesium ion binding [GO:0000287]; monooxygenase activity [GO:0004497]; ribulose-bisphosphate carboxylase activity [GO:0016984]		1	1	0	0	0	0	0	0	0	1.16993	0.646548	0.692671	1.75658	0.99526	0.944363	1.52272	0.701981	0.943303	274180	517500	680680	1096300	2253400	3673600	2097100
EKDQETESAVTTKLPISGGGSGVEEQR	Dimethyl (N-term)	Q06738	Q06738	At5g52310	RD29A	Low-temperature-induced 78 kDa protein	541	567	0	N	KLTPVNEKDQET	2831.38	153.01	0.854794	0.260896	1.90963	0.0991636	0.967506	0.00154824	9	cytoplasm [GO:0005737]; cytosol [GO:0005829]; plastid [GO:0009536]	circadian rhythm [GO:0007623]; hyperosmotic salinity response [GO:0042538]; leaf senescence [GO:0010150]; regulation of root development [GO:2000280]; response to abscisic acid [GO:0009737]; response to cold [GO:0009409]; response to mannitol [GO:0010555]; response to osmotic stress [GO:0006970]; response to reactive oxygen species [GO:0000302]; response to salt [GO:1902074]; response to salt str…			0	0	1	0	0	0	0	0	0	3.08323	0.995981	1.70282				0.736031	0.93903	0.00676595	19485	229320	583120	0	173470	345060	12236
TVSKGYWGECGQR	Dimethyl (N-term)	Q9LR30;Q9LR30-2	Q9LR30	At1g23310	GGAT1	Isoform of Q9LR30, Isoform 2 of Glutamate--glyoxylate aminotransferase 1	288	300	0	H	QLVSFHTVSKGY	1526.69	36.392	0.850108	0.000652388	0.578421	0.0219967	0.131181	0.196047	1	apoplast [GO:0048046]; chloroplast [GO:0009507]; cytosol [GO:0005829]; nucleus [GO:0005634]; peroxisome [GO:0005777]; vacuole [GO:0005773]	glycine biosynthetic process [GO:0006545]; L-alanine catabolic process [GO:0042853]; photorespiration [GO:0009853]; response to hypoxia [GO:0001666]	alanine-glyoxylate transaminase activity [GO:0008453]; glycine:2-oxoglutarate aminotransferase activity [GO:0047958]; L-alanine:2-oxoglutarate aminotransferase activity [GO:0004021]; pyridoxal phosphate binding [GO:0030170]		1	1	1	0	0	0	1	0	1	0.249319	-0.0275886	0.790706	0.721257	0.139191	0.946079	0.764686	0.281941	0.813538	99034	180930	113510	141490	285400	205070	97423
ASSSAVAETSSSTPAYLSWLSGGSR	Dimethyl (N-term)	A8MQE5;O04308;Q9ZU25	Q9ZU25	At1g51980	MPPalpha1	Probable mitochondrial-processing peptidase subunit alpha-1, mitochondrial	26	50	0	Y	LRPARYASSSAV	2458.16	69.152	0.836124	0.0141349	0.342538	0.0737274	-0.355281	0.0387818	5	mitochondrial inner membrane [GO:0005743]; mitochondrial processing peptidase complex [GO:0017087]; mitochondrial respiratory chain complex III [GO:0005750]; mitochondrion [GO:0005739]; nucleus [GO:0005634]; plastid [GO:0009536]; vacuolar membrane [GO:0005774]	protein processing involved in protein targeting to mitochondrion [GO:0006627]	ATP binding [GO:0005524]; metal ion binding [GO:0046872]; metalloendopeptidase activity [GO:0004222]		0	0	0	0	0	1	1	0	0	0.335161	-0.255529	0.703626	0.349916	-0.455033	0.968621				222830	343270	269640	481970	501420	314650
GEELQMADDTRLPMSR	Dimethyl (N-term);2 Oxidation (M)	O48946	O48946	At4g32410	CESA1	Cellulose synthase A catalytic subunit 1 [UDP-forming]	247	262	0	N	EGTGSNGEELQM	1879.84	61.097	0.828173	0.0141739	1.22263	0.00359552	1.35005	0.000203223	2	endosome [GO:0005768]; Golgi apparatus [GO:0005794]; integral component of membrane [GO:0016021]; plasma membrane [GO:0005886]; trans-Golgi network [GO:0005802]	cellulose biosynthetic process [GO:0030244]; cell wall organization [GO:0071555]; hyperosmotic salinity response [GO:0042538]; plant-type primary cell wall biogenesis [GO:0009833]	cellulose synthase (UDP-forming) activity [GO:0016760]; cellulose synthase activity [GO:0016759]; metal ion binding [GO:0046872]		0	0	0	0	1	0	0	1	0	0.869503	1.37536	0.628971	1.20469	1.52628	0.612098	1.59371	1.14852	1.24345	27603	44995	114210	37667	69147	181010	36750
TPEYETKDTDILAAFR	Dimethyl (N-term)	F4INE2;O03042;P93292	O03042	AtCg00490	rbcL	Ribulose bisphosphate carboxylase large chain	26	41	0	Y	YKLTYYTPEYET	1868.92	46.926	0.82464	0.000498048	0.435062	0.0163369	-0.206536	0.0960349	1	apoplast [GO:0048046]; cell wall [GO:0005618]; chloroplast [GO:0009507]; chloroplast envelope [GO:0009941]; chloroplast stroma [GO:0009570]; chloroplast thylakoid membrane [GO:0009535]; cytosolic ribosome [GO:0022626]; plastid [GO:0009536]; plastoglobule [GO:0010287]; thylakoid [GO:0009579]	photorespiration [GO:0009853]; reductive pentose-phosphate cycle [GO:0019253]; response to abscisic acid [GO:0009737]; response to cadmium ion [GO:0046686]	magnesium ion binding [GO:0000287]; monooxygenase activity [GO:0004497]; ribulose-bisphosphate carboxylase activity [GO:0016984]		1	1	0	0	0	0	0	0	0	0.596606	-0.0442259	0.824864	0.371277	-0.407561	0.877607	0.337301	-0.167821	0.771448	851450	1391000	1087600	2690200	5210400	3291600	1472700
DVGGGGYGKVYR	Dimethyl (N-term)	Q8GZ99	Q8GZ99	At5g49760	LRR-RLK	At5g49760	636	647	0	N	NFSEANDVGGGG	1226.6	30.563	0.815861	0.00461958	0.877354	0.025433	0.0203476	0.752956	1	integral component of membrane [GO:0016021]; plasma membrane [GO:0005886]; plastid [GO:0009536]; vacuole [GO:0005773]		ATP binding [GO:0005524]; protein serine/threonine kinase activity [GO:0004674]		0	0	0	0	0	0	0	1	1	1.00418	0.0983823	1.03189	1.31124	-0.00786678	0.839191	0.316646	-0.0294728	0.576508	197030	382780	428450	123410	267200	262520	132570
SPAQAQEVHDELR	Dimethyl (N-term)	P48491	P48491	At3g55440	CTIMC	Triosephosphate isomerase, cytosolic	178	190	0	A	GTGKVASPAQAQ	1478.71	67.136	0.814108	0.117994	0.587714	0.0244707	0.101716	0.560149	2	apoplast [GO:0048046]; cell wall [GO:0005618]; chloroplast [GO:0009507]; chloroplast stroma [GO:0009570]; cytosol [GO:0005829]; mitochondrion [GO:0005739]; plasma membrane [GO:0005886]; plasmodesma [GO:0009506]; vacuolar membrane [GO:0005774]; vacuole [GO:0005773]	cellular carbohydrate metabolic process [GO:0044262]; gluconeogenesis [GO:0006094]; glyceraldehyde-3-phosphate biosynthetic process [GO:0046166]; glycerol catabolic process [GO:0019563]; glycolytic process [GO:0006096]; response to cadmium ion [GO:0046686]; response to zinc ion [GO:0010043]	copper ion binding [GO:0005507]; triose-phosphate isomerase activity [GO:0004807]		1	1	1	0	0	1	0	1	1	0.531775	0.32681	0.336978	0.643653	-0.123378	1.29124				120860	200720	139470	65053	172510	108460
VPLDDNQTITDDTR	Dimethyl (N-term)	Q9LD57	Q9LD57	At3g12780	PGK1	Phosphoglycerate kinase 1, chloroplastic	103	116	0	N	VRADLNVPLDDN	1601.75	50.284	0.812141	0.000623915	-0.169136	0.195879	-0.792588	0.0009041	2	apoplast [GO:0048046]; cell wall [GO:0005618]; chloroplast [GO:0009507]; chloroplast envelope [GO:0009941]; chloroplast stroma [GO:0009570]; cytoplasm [GO:0005737]; cytosol [GO:0005829]; mitochondrion [GO:0005739]; nucleus [GO:0005634]; stromule [GO:0010319]; thylakoid [GO:0009579]	galactolipid biosynthetic process [GO:0019375]; gluconeogenesis [GO:0006094]; glycolytic process [GO:0006096]; positive regulation of oxidative phosphorylation [GO:1903862]; reductive pentose-phosphate cycle [GO:0019253]; response to cadmium ion [GO:0046686]; response to cold [GO:0009409]; thylakoid membrane organization [GO:0010027]	ADP binding [GO:0043531]; ATP binding [GO:0005524]; phosphoglycerate kinase activity [GO:0004618]; protein kinase activity [GO:0004672]		1	1	1	0	0	0	1	0	0	0.016472	-0.61284	0.736828	-0.25839	-0.888371	0.828069	-0.265489	-0.876555	0.871525	67988	130390	64338	40109	72118	31434	35449
TLGFVDLLRDDYVEKDR	Dimethyl (N-term)	F4INE2;O03042;P93292	O03042	AtCg00490	rbcL	Ribulose bisphosphate carboxylase large chain	342	358	0	S	EGDRESTLGFVD	2053.05	48.053	0.806593	0.00267189	0.467281	0.0851863	-0.0819613	0.581686	3	apoplast [GO:0048046]; cell wall [GO:0005618]; chloroplast [GO:0009507]; chloroplast envelope [GO:0009941]; chloroplast stroma [GO:0009570]; chloroplast thylakoid membrane [GO:0009535]; cytosolic ribosome [GO:0022626]; plastid [GO:0009536]; plastoglobule [GO:0010287]; thylakoid [GO:0009579]	photorespiration [GO:0009853]; reductive pentose-phosphate cycle [GO:0019253]; response to abscisic acid [GO:0009737]; response to cadmium ion [GO:0046686]	magnesium ion binding [GO:0000287]; monooxygenase activity [GO:0004497]; ribulose-bisphosphate carboxylase activity [GO:0016984]		1	1	0	0	0	0	0	0	0	0.921347	0.170957	1.0116	0.111823	-0.412975	0.714968	0.368673	-0.00386536	0.693216	144590	308570	259310	176540	297980	181930	722210
TKTFQGPPHGIQVER	Dimethyl (N-term)	F4INE2;O03042;P93292	O03042	AtCg00490	rbcL	Ribulose bisphosphate carboxylase large chain	145	159	0	Y	RIPPAYTKTFQG	1693.89	135.55	0.796075	0.00114119	0.428435	0.0337309	-0.220153	0.0947075	17	apoplast [GO:0048046]; cell wall [GO:0005618]; chloroplast [GO:0009507]; chloroplast envelope [GO:0009941]; chloroplast stroma [GO:0009570]; chloroplast thylakoid membrane [GO:0009535]; cytosolic ribosome [GO:0022626]; plastid [GO:0009536]; plastoglobule [GO:0010287]; thylakoid [GO:0009579]	photorespiration [GO:0009853]; reductive pentose-phosphate cycle [GO:0019253]; response to abscisic acid [GO:0009737]; response to cadmium ion [GO:0046686]	magnesium ion binding [GO:0000287]; monooxygenase activity [GO:0004497]; ribulose-bisphosphate carboxylase activity [GO:0016984]		1	1	0	0	0	0	0	0	0	0.57616	-0.0822584	0.923103	0.167932	-0.450407	0.733962	0.541214	-0.127795	0.731161	2122700	4090700	3497800	2851900	4988300	3015600	4842700
EAGLDLPYSCR	Dimethyl (N-term)	O04090	O04090	At1g10960	FD1	Ferredoxin-1, chloroplastic	82	92	0	E	VLDAAEEAGLDL	1279.59	68.525	0.795475	0.00791685	1.30253	0.00400696	0.6779	0.00425417	6	chloroplast [GO:0009507]; chloroplast stroma [GO:0009570]	response to karrikin [GO:0080167]	2 iron, 2 sulfur cluster binding [GO:0051537]; electron transfer activity [GO:0009055]; metal ion binding [GO:0046872]		0	1	0	0	0	0	0	0	0	1.38591	0.713568	0.850383	1.21914	0.642233	0.740567				38041	71701	107430	320080	505980	695120
TGGFTANTSLSHYCR	Dimethyl (N-term)	F4INE2;O03042;P93292	O03042	AtCg00490	rbcL	Ribulose bisphosphate carboxylase large chain	271	285	0	L	VMHDYLTGGFTA	1670.75	163.99	0.790786	0.000834184	0.46664	0.00841706	-0.129766	0.190221	19	apoplast [GO:0048046]; cell wall [GO:0005618]; chloroplast [GO:0009507]; chloroplast envelope [GO:0009941]; chloroplast stroma [GO:0009570]; chloroplast thylakoid membrane [GO:0009535]; cytosolic ribosome [GO:0022626]; plastid [GO:0009536]; plastoglobule [GO:0010287]; thylakoid [GO:0009579]	photorespiration [GO:0009853]; reductive pentose-phosphate cycle [GO:0019253]; response to abscisic acid [GO:0009737]; response to cadmium ion [GO:0046686]	magnesium ion binding [GO:0000287]; monooxygenase activity [GO:0004497]; ribulose-bisphosphate carboxylase activity [GO:0016984]		1	1	0	0	0	0	0	0	0	0.560044	-0.136213	0.832003	0.409428	-0.274329	0.8474	0.430448	0.0212428	0.692954	9185900	17777000	12509000	10119000	18896000	11703000	12763000
TKDDENVNSQPFMR	Dimethyl (N-term)	F4INE2;O03042;P93292	O03042	AtCg00490	rbcL	Ribulose bisphosphate carboxylase large chain	200	213	0	F	RGGLDFTKDDEN	1679.76	131.24	0.786948	0.000760725	0.283224	0.0546667	-0.32608	0.0303153	15	apoplast [GO:0048046]; cell wall [GO:0005618]; chloroplast [GO:0009507]; chloroplast envelope [GO:0009941]; chloroplast stroma [GO:0009570]; chloroplast thylakoid membrane [GO:0009535]; cytosolic ribosome [GO:0022626]; plastid [GO:0009536]; plastoglobule [GO:0010287]; thylakoid [GO:0009579]	photorespiration [GO:0009853]; reductive pentose-phosphate cycle [GO:0019253]; response to abscisic acid [GO:0009737]; response to cadmium ion [GO:0046686]	magnesium ion binding [GO:0000287]; monooxygenase activity [GO:0004497]; ribulose-bisphosphate carboxylase activity [GO:0016984]		1	1	0	0	0	0	0	0	0	0.371546	-0.307296	0.714667	0.124111	-0.527829	0.867382	0.354015	-0.143114	0.778796	3011000	5454800	3828800	4627000	8102400	4338500	3042400
FAVYTAILSPHDR	Dimethyl (N-term)	Q94JQ3	Q94JQ3	At4g32520	SHM3	Serine hydroxymethyltransferase 3, chloroplastic	182	194	0	N	SGSPANFAVYTA	1488.77	131.26	0.783195	0.0832338	4.4098	0.000442067	3.8104	8.00388e-07	5	chloroplast [GO:0009507]; chloroplast stroma [GO:0009570]; plasma membrane [GO:0005886]; plastid [GO:0009536]	cellular response to tetrahydrofolate [GO:1904482]; folic acid metabolic process [GO:0046655]; glycine biosynthetic process from serine [GO:0019264]; glycine metabolic process [GO:0006544]; L-serine catabolic process [GO:0006565]; one-carbon metabolic process [GO:0006730]; tetrahydrofolate interconversion [GO:0035999]; tetrahydrofolate metabolic process [GO:0046653]	amino acid binding [GO:0016597]; cobalt ion binding [GO:0050897]; glycine hydroxymethyltransferase activity [GO:0004372]; pyridoxal phosphate binding [GO:0030170]; serine binding [GO:0070905]; zinc ion binding [GO:0008270]		0	1	0	0	0	0	0	1	0	5.02462	3.89911	1.30349	4.66014	3.78217	1.04158	3.54463	3.74992	0.00451416	10280	35873	519500	4583	19173	245070	8001
ATAGTCEEMIKR	Dimethyl (N-term)	F4INE2;O03042;P93292	O03042	AtCg00490	rbcL	Ribulose bisphosphate carboxylase large chain	242	253	0	N	KGHYLNATAGTC	1365.64	234.17	0.783076	0.000881485	1.51315	0.000898565	0.845431	0.00352355	29	apoplast [GO:0048046]; cell wall [GO:0005618]; chloroplast [GO:0009507]; chloroplast envelope [GO:0009941]; chloroplast stroma [GO:0009570]; chloroplast thylakoid membrane [GO:0009535]; cytosolic ribosome [GO:0022626]; plastid [GO:0009536]; plastoglobule [GO:0010287]; thylakoid [GO:0009579]	photorespiration [GO:0009853]; reductive pentose-phosphate cycle [GO:0019253]; response to abscisic acid [GO:0009737]; response to cadmium ion [GO:0046686]	magnesium ion binding [GO:0000287]; monooxygenase activity [GO:0004497]; ribulose-bisphosphate carboxylase activity [GO:0016984]		1	1	0	0	0	0	0	0	0	1.38475	0.703068	0.699051	1.32158	0.659568	0.777573	1.83312	1.17366	0.872605	4042200	7386800	10235000	3758800	6290800	8827100	4253200
TGEIKGHYLNATAGTCEEMIKR	Dimethyl (N-term)	F4INE2;O03042;P93292	O03042	AtCg00490	rbcL	Ribulose bisphosphate carboxylase large chain	232	253	0	E	YKSQAETGEIKG	2478.2	112.45	0.783008	0.000443413	0.270336	0.0849032	-0.326205	0.0457356	11	apoplast [GO:0048046]; cell wall [GO:0005618]; chloroplast [GO:0009507]; chloroplast envelope [GO:0009941]; chloroplast stroma [GO:0009570]; chloroplast thylakoid membrane [GO:0009535]; cytosolic ribosome [GO:0022626]; plastid [GO:0009536]; plastoglobule [GO:0010287]; thylakoid [GO:0009579]	photorespiration [GO:0009853]; reductive pentose-phosphate cycle [GO:0019253]; response to abscisic acid [GO:0009737]; response to cadmium ion [GO:0046686]	magnesium ion binding [GO:0000287]; monooxygenase activity [GO:0004497]; ribulose-bisphosphate carboxylase activity [GO:0016984]		1	1	0	0	0	0	0	0	0	0.306993	-0.282692	0.788873	0.0687671	-0.578758	0.792432	0.435246	-0.117164	0.767719	1829200	2983400	2000700	2446100	4048300	2011700	137860
TVPGDVSAMVPGGIR	Dimethyl (N-term);Oxidation (M)	Q94C74;Q94C74-2;Q9SZJ5	Q9SZJ5	At4g37930	SHM1	Serine hydroxymethyltransferase 1, mitochondrial	416	430	0	N	IASNKNTVPGDV	1470.75	70.488	0.778491	0.0247042	2.06933	0.00263505	1.46166	0.000468687	3	apoplast [GO:0048046]; chloroplast stroma [GO:0009570]; chloroplast thylakoid [GO:0009534]; cytosol [GO:0005829]; cytosolic ribosome [GO:0022626]; mitochondrial matrix [GO:0005759]; mitochondrion [GO:0005739]; nucleus [GO:0005634]; plasma membrane [GO:0005886]; stromule [GO:0010319]	cellular response to tetrahydrofolate [GO:1904482]; circadian rhythm [GO:0007623]; folic acid metabolic process [GO:0046655]; glycine biosynthetic process from serine [GO:0019264]; glycine metabolic process [GO:0006544]; L-serine catabolic process [GO:0006565]; L-serine metabolic process [GO:0006563]; one-carbon metabolic process [GO:0006730]; photorespiration [GO:0009853]; plant-type hypersensit…	amino acid binding [GO:0016597]; cobalt ion binding [GO:0050897]; glycine hydroxymethyltransferase activity [GO:0004372]; poly(U) RNA binding [GO:0008266]; pyridoxal phosphate binding [GO:0030170]; serine binding [GO:0070905]; zinc ion binding [GO:0008270]		1	0	1	0	0	1	1	1	0	1.87022	1.44815	0.600085	2.26844	1.47517	0.956898				21226	52862	132020	40826	182640	361540
VIHGPLVDEVHQQINPWISQITR	Dimethyl (N-term)	F4K5E7;Q8LPJ3	Q8LPJ3	At5g13980		Isoform of Q8LPJ3, Alpha-mannosidase	673	695	0	T	GQVPLTVIHGPL	2678.43	67.614	0.772916	0.0182861	0.712332	0.0166343	0.0517946	0.655849	4	apoplast [GO:0048046]; cell wall [GO:0005618]; secretory vesicle [GO:0099503]; vacuolar membrane [GO:0005774]; vacuole [GO:0005773]	mannose metabolic process [GO:0006013]; protein deglycosylation [GO:0006517]	alpha-mannosidase activity [GO:0004559]; carbohydrate binding [GO:0030246]; metal ion binding [GO:0046872]		1	0	0	0	0	0	0	0	1				0.639379	0.172169	0.630798	0.785285	-0.0685796	0.915034			0	194180	278860	294370	41928
TLGFVDLLR	Dimethyl (N-term)	F4INE2;O03042;P93292	O03042	AtCg00490	rbcL	Ribulose bisphosphate carboxylase large chain	342	350	0	S	EGDRESTLGFVD	1032.6	101.72	0.766781	0.00399135	0.501783	0.0456948	-0.102588	0.527929	8	apoplast [GO:0048046]; cell wall [GO:0005618]; chloroplast [GO:0009507]; chloroplast envelope [GO:0009941]; chloroplast stroma [GO:0009570]; chloroplast thylakoid membrane [GO:0009535]; cytosolic ribosome [GO:0022626]; plastid [GO:0009536]; plastoglobule [GO:0010287]; thylakoid [GO:0009579]	photorespiration [GO:0009853]; reductive pentose-phosphate cycle [GO:0019253]; response to abscisic acid [GO:0009737]; response to cadmium ion [GO:0046686]	magnesium ion binding [GO:0000287]; monooxygenase activity [GO:0004497]; ribulose-bisphosphate carboxylase activity [GO:0016984]		1	1	0	0	0	0	0	0	0	0.247856	-0.109021	0.550523	0.377823	-0.428741	0.940065	0.879672	0.229999	0.809755	20014	36131	24288	795250	1622900	874430	43250
TKDDENVNSQPFMR	Dimethyl (N-term);Oxidation (M)	F4INE2;O03042;P93292	O03042	AtCg00490	rbcL	Ribulose bisphosphate carboxylase large chain	200	213	0	F	RGGLDFTKDDEN	1695.75	92.265	0.765758	0.00055346	0.362709	0.0398112	-0.242757	0.0495332	20	apoplast [GO:0048046]; cell wall [GO:0005618]; chloroplast [GO:0009507]; chloroplast envelope [GO:0009941]; chloroplast stroma [GO:0009570]; chloroplast thylakoid membrane [GO:0009535]; cytosolic ribosome [GO:0022626]; plastid [GO:0009536]; plastoglobule [GO:0010287]; thylakoid [GO:0009579]	photorespiration [GO:0009853]; reductive pentose-phosphate cycle [GO:0019253]; response to abscisic acid [GO:0009737]; response to cadmium ion [GO:0046686]	magnesium ion binding [GO:0000287]; monooxygenase activity [GO:0004497]; ribulose-bisphosphate carboxylase activity [GO:0016984]		1	1	0	0	0	0	0	0	0	0.408892	-0.158078	0.727372	0.157508	-0.426923	0.764344	0.521726	-0.143272	0.805557	1558200	2826400	2223700	1265300	2223500	1205600	1080800
TANTSLSHYCR	Dimethyl (N-term)	F4INE2;O03042;P93292	O03042	AtCg00490	rbcL	Ribulose bisphosphate carboxylase large chain	275	285	0	F	YLTGGFTANTSL	1308.59	151.55	0.7604	0.000686452	0.427283	0.0125173	-0.230447	0.0845318	32	apoplast [GO:0048046]; cell wall [GO:0005618]; chloroplast [GO:0009507]; chloroplast envelope [GO:0009941]; chloroplast stroma [GO:0009570]; chloroplast thylakoid membrane [GO:0009535]; cytosolic ribosome [GO:0022626]; plastid [GO:0009536]; plastoglobule [GO:0010287]; thylakoid [GO:0009579]	photorespiration [GO:0009853]; reductive pentose-phosphate cycle [GO:0019253]; response to abscisic acid [GO:0009737]; response to cadmium ion [GO:0046686]	magnesium ion binding [GO:0000287]; monooxygenase activity [GO:0004497]; ribulose-bisphosphate carboxylase activity [GO:0016984]		1	1	0	0	0	0	0	0	0	0.420515	-0.0720336	0.698541	0.33197	-0.455716	0.815688	0.529365	-0.163591	0.766972	1072700	2247000	1725900	6266600	13468000	7735600	941030
NLGPVDTR	Dimethyl (N-term)	P19366	P19366	AtCg00480	atpB	ATP synthase subunit beta, chloroplastic	120	127	0	D	LGEPVDNLGPVD	870.456	60.436	0.750904	0.0425632	-0.278002	0.336734	-0.763942	0.00021155	4	cell wall [GO:0005618]; chloroplast [GO:0009507]; chloroplast ATP synthase complex [GO:0009544]; chloroplast stroma [GO:0009570]; chloroplast thylakoid [GO:0009534]; chloroplast thylakoid membrane [GO:0009535]; plastid [GO:0009536]; plastoglobule [GO:0010287]; proton-transporting ATP synthase complex, catalytic core F(1) [GO:0045261]; stromule [GO:0010319]; thylakoid [GO:0009579]; thylakoid lumen…	ATP synthesis coupled proton transport [GO:0015986]; defense response to fungus, incompatible interaction [GO:0009817]; response to cold [GO:0009409]	ATP binding [GO:0005524]; proton-transporting ATP synthase activity, rotational mechanism [GO:0046933]; zinc ion binding [GO:0008270]		0	1	0	0	0	0	0	0	0	0.310851	-0.746126	1.23495	-0.766594	-0.802834	0.773472	-0.378263	-0.742866	0.244287	168370	491570	209890	192250	373620	160250	96017
SVLQFGGGTLGHPWGNAPGAVANR	Dimethyl (N-term)	F4INE2;O03042;P93292	O03042	AtCg00490	rbcL	Ribulose bisphosphate carboxylase large chain	398	421	0	D	EIFGDDSVLQFG	2362.19	146.19	0.740205	0.0060417	0.911456	0.00217361	0.241035	0.0354334	27	apoplast [GO:0048046]; cell wall [GO:0005618]; chloroplast [GO:0009507]; chloroplast envelope [GO:0009941]; chloroplast stroma [GO:0009570]; chloroplast thylakoid membrane [GO:0009535]; cytosolic ribosome [GO:0022626]; plastid [GO:0009536]; plastoglobule [GO:0010287]; thylakoid [GO:0009579]	photorespiration [GO:0009853]; reductive pentose-phosphate cycle [GO:0019253]; response to abscisic acid [GO:0009737]; response to cadmium ion [GO:0046686]	magnesium ion binding [GO:0000287]; monooxygenase activity [GO:0004497]; ribulose-bisphosphate carboxylase activity [GO:0016984]		1	1	0	0	0	0	0	0	0	0.740321	0.133883	0.481248	0.886518	0.206492	0.843263	1.10753	0.38273	0.896103	479100	666210	753610	866720	1287300	1456100	2345300
MKILVTGSTGYLGAR	Dimethyl (N-term)	B3H6K6;F4JIW8;Q9SZB3	Q9SZB3	At4g33360	FLDH	Isoform of Q9SZB3, NAD(P)-binding Rossmann-fold superfamily protein	13	27	0	N	NTETENMKILVT	1565.86	89.624	0.73535	0.0016077	0.391054	0.0525022	-0.160439	0.0899285	5	endoplasmic reticulum [GO:0005783]; plasma membrane [GO:0005886]; vacuolar membrane [GO:0005774]; vacuole [GO:0005773]	farnesol metabolic process [GO:0016487]; negative regulation of abscisic acid-activated signaling pathway [GO:0009788]	coenzyme binding [GO:0050662]; farnesol dehydrogenase activity [GO:0047886]; oxidoreductase activity [GO:0016491]; oxidoreductase activity, acting on the CH-OH group of donors, NAD or NADP as acceptor [GO:0016616]		0	0	0	1	0	0	0	1	1	0.478413	-0.122758	0.779271	0.588691	-0.0714785	0.823798	0.106058	-0.287081	0.602982	76070	162430	164680	45331	94744	75616	106570
NTDGENLLFTVFNQYR	Dimethyl (N-term)	Q84VZ5	Q84VZ5	At5g19240		Uncharacterized GPI-anchored protein At5g19240	26	41	1	S	HRPVLSNTDGEN	1929.92	136.99	0.730767	0.1873	1.35164	0.0998977	0.633671	0.0135319	33	anchored component of membrane [GO:0031225]; plasma membrane [GO:0005886]; plastid [GO:0009536]	cellular response to hypoxia [GO:0071456]			0	0	0	0	0	0	0	1	0	0.452191	0.411664	-0.00220617	0.650523	0.485371	0.37848	2.9522	1.00398	1.81603	113770	123780	187390	650390	845110	918750	128650
TLTNEKEVDAHPLR	Dimethyl (N-term)	F4JB05;F4JNE0	F4JB05	At3g12915	MGH6.2	Ribosomal protein S5/Elongation factor G/III/V family protein	444	457	0	G	FITKNGTLTNEK	1621.84	41.092	0.725976	0.00524467	0.152615	0.365857	-0.157676	0.325328	1	cytosol [GO:0005829]; ribonucleoprotein complex [GO:1990904]; ribosome [GO:0005840]	translational elongation [GO:0006414]	GTPase activity [GO:0003924]; GTP binding [GO:0005525]; ribosome binding [GO:0043022]; translation elongation factor activity [GO:0003746]		0	0	1	0	0	0	0	0	0	0.427746	-0.335959	0.943521	0.170492	-0.33562	0.704109	-0.140394	0.19855	0.530297	43054	85642	79506	132770	197720	136480	156220
TDSELAKEVDYLIR	Dimethyl (N-term)	F4HRR5;P10795	P10795	At1g67090	RBCS-1A	Ribulose bisphosphate carboxylase small chain 1A, chloroplastic	77	90	0	L	SYLPDLTDSELA	1650.85	58.21	0.720002	0.00411614	0.186494	0.156873	-0.334468	0.0241909	1	apoplast [GO:0048046]; chloroplast [GO:0009507]; chloroplast envelope [GO:0009941]; chloroplast membrane [GO:0031969]; chloroplast stroma [GO:0009570]; chloroplast thylakoid membrane [GO:0009535]; cytosolic ribosome [GO:0022626]; mitochondrion [GO:0005739]; thylakoid [GO:0009579]; thylakoid lumen [GO:0031977]	chloroplast ribulose bisphosphate carboxylase complex assembly [GO:0110102]; photorespiration [GO:0009853]; photosynthesis [GO:0015979]; reductive pentose-phosphate cycle [GO:0019253]; response to blue light [GO:0009637]; response to cold [GO:0009409]; response to far red light [GO:0010218]; response to red light [GO:0010114]	copper ion binding [GO:0005507]; monooxygenase activity [GO:0004497]; ribulose-bisphosphate carboxylase activity [GO:0016984]		1	1	0	0	0	0	0	0	0	0.143565	-0.254853	0.508719	0.0596652	-0.540323	0.802648	0.356253	-0.208228	0.84864	58559	108420	80514	383490	683800	424250	1044400
EFIDEIENLCR	Dimethyl (N-term)	A0A1P8B5D5;O23254;Q9SVM4	O23254	At4g13930	SHM4	Serine hydroxymethyltransferase 4	73	83	0	N	RYYGGNEFIDEI	1436.66	132.91	0.712572	0.0105153	5.04632	0.00650689	3.60102	6.44453e-05	8	cytosol [GO:0005829]; plasma membrane [GO:0005886]; plasmodesma [GO:0009506]	cellular response to tetrahydrofolate [GO:1904482]; circadian rhythm [GO:0007623]; folic acid metabolic process [GO:0046655]; glycine biosynthetic process from serine [GO:0019264]; glycine metabolic process [GO:0006544]; L-serine catabolic process [GO:0006565]; one-carbon metabolic process [GO:0006730]; response to cadmium ion [GO:0046686]; tetrahydrofolate interconversion [GO:0035999]; tetrahydr…	amino acid binding [GO:0016597]; cobalt ion binding [GO:0050897]; glycine hydroxymethyltransferase activity [GO:0004372]; pyridoxal phosphate binding [GO:0030170]; serine binding [GO:0070905]; zinc ion binding [GO:0008270]		0	0	1	0	0	0	0	1	0	7.35617	4.00761	0.776781	3.89685	3.64428	0.41631	3.88594	3.15117	0.944625	29937	231900	3712800	5149	8789	89752	3919
TTVWTDGLTSLDR	Dimethyl (N-term)	F4INE2;O03042;P93292	O03042	AtCg00490	rbcL	Ribulose bisphosphate carboxylase large chain	67	79	0	W	SSTGTWTTVWTD	1463.73	202.68	0.707772	0.0123084	0.337153	0.0449729	-0.137367	0.207267	29	apoplast [GO:0048046]; cell wall [GO:0005618]; chloroplast [GO:0009507]; chloroplast envelope [GO:0009941]; chloroplast stroma [GO:0009570]; chloroplast thylakoid membrane [GO:0009535]; cytosolic ribosome [GO:0022626]; plastid [GO:0009536]; plastoglobule [GO:0010287]; thylakoid [GO:0009579]	photorespiration [GO:0009853]; reductive pentose-phosphate cycle [GO:0019253]; response to abscisic acid [GO:0009737]; response to cadmium ion [GO:0046686]	magnesium ion binding [GO:0000287]; monooxygenase activity [GO:0004497]; ribulose-bisphosphate carboxylase activity [GO:0016984]		1	1	0	0	0	0	0	0	0	0.266636	-0.136119	0.44071	0.207446	-0.313122	0.674575	0.537379	0.0371412	1.00803	4496700	6520300	5134400	3285800	5421100	3406800	1150700
EYEEGPGER	Dimethyl (N-term)	F4JY76	F4JY76	At5g25754		Eukaryotic translation initiation factor 3 subunit L	6	14	0	N	XMASSNEYEEGP	1064.44	56.729	0.704813	0.01366	0.691905	0.0278515	0.0371742	0.750985	2	cytosol [GO:0005829]; eukaryotic 43S preinitiation complex [GO:0016282]; eukaryotic 48S preinitiation complex [GO:0033290]; eukaryotic translation initiation factor 3 complex [GO:0005852]; plasma membrane [GO:0005886]; plasmodesma [GO:0009506]; plastid [GO:0009536]	formation of cytoplasmic translation initiation complex [GO:0001732]; translational initiation [GO:0006413]	mRNA binding [GO:0003729]; translation initiation factor activity [GO:0003743]		0	0	1	0	0	0	0	1	0	0.538869	0.162107	0.79357	0.844941	-0.0877586	0.616055				56714	128260	111850	52669	179980	126830
EEVDPEIADIIEHEKAR	Dimethyl (N-term)	Q9SZJ5	Q9SZJ5	At4g37930	SHM1	Serine hydroxymethyltransferase 1, mitochondrial	56	72	0	L	QLNAPLEEVDPE	1991.98	84.874	0.704176	0.5075	-1.48967	0.256931	-2.05304	0.00109022	4	apoplast [GO:0048046]; chloroplast stroma [GO:0009570]; chloroplast thylakoid [GO:0009534]; cytosol [GO:0005829]; cytosolic ribosome [GO:0022626]; mitochondrial matrix [GO:0005759]; mitochondrion [GO:0005739]; nucleus [GO:0005634]; plasma membrane [GO:0005886]; stromule [GO:0010319]	cellular response to tetrahydrofolate [GO:1904482]; circadian rhythm [GO:0007623]; folic acid metabolic process [GO:0046655]; glycine biosynthetic process from serine [GO:0019264]; glycine metabolic process [GO:0006544]; L-serine catabolic process [GO:0006565]; L-serine metabolic process [GO:0006563]; one-carbon metabolic process [GO:0006730]; photorespiration [GO:0009853]; plant-type hypersensit…	amino acid binding [GO:0016597]; cobalt ion binding [GO:0050897]; glycine hydroxymethyltransferase activity [GO:0004372]; poly(U) RNA binding [GO:0008266]; pyridoxal phosphate binding [GO:0030170]; serine binding [GO:0070905]; zinc ion binding [GO:0008270]		1	0	1	0	0	1	1	1	0	0.124164	-1.84706	2.04306				-3.1035	-2.25903	-0.63471	13197	79742	14255			0	247980
SSSMASSFNPEQAR	Dimethyl (N-term)	Q8RUF8;Q8RUF8-2	Q8RUF8-2	At5g12040	NLP3	Omega-amidase, chloroplastic	60	73	1	I	SALRSISSSMAS	1497.65	111.39	0.696529	0.00849547	-1.44536	0.0026795	-1.94794	0.000288139	2					0	0	0	0	0	0	0	0	0	-1.49542	-2.01294	0.695567				-1.3953	-1.88294	0.697491	61083	68487	16854			0	92473
QGQGPPPMVQER	Dimethyl (N-term);Oxidation (M)	Q9S834	Q9S834	At1g02560	CLPP5	ATP-dependent Clp protease proteolytic subunit 5, chloroplastic	100	111	1	A	YFPAYAQGQGPP	1338.63	74.944	0.689596	0.185622	0.168964	0.598886	-0.33387	0.0690866	4	chloroplast [GO:0009507]; chloroplast envelope [GO:0009941]; chloroplastic endopeptidase Clp complex [GO:0009840]; chloroplast stroma [GO:0009570]; chloroplast thylakoid [GO:0009534]; endopeptidase Clp complex [GO:0009368]; extracellular region [GO:0005576]; plastid stroma [GO:0009532]; thylakoid [GO:0009579]	protein quality control for misfolded or incompletely synthesized proteins [GO:0006515]	ATPase binding [GO:0051117]; ATP-dependent peptidase activity [GO:0004176]; serine-type endopeptidase activity [GO:0004252]		0	1	0	0	0	0	0	0	0				0.578376	-0.480869	1.22294	-0.240448	-0.18687	0.15625			0	308710	2066800	460120	72785
TFQGPPHGIQVER	Dimethyl (N-term)	F4INE2;O03042;P93292	O03042	AtCg00490	rbcL	Ribulose bisphosphate carboxylase large chain	147	159	0	K	PPAYTKTFQGPP	1464.75	181.68	0.680925	0.002867	0.26156	0.0473707	-0.123848	0.164287	42	apoplast [GO:0048046]; cell wall [GO:0005618]; chloroplast [GO:0009507]; chloroplast envelope [GO:0009941]; chloroplast stroma [GO:0009570]; chloroplast thylakoid membrane [GO:0009535]; cytosolic ribosome [GO:0022626]; plastid [GO:0009536]; plastoglobule [GO:0010287]; thylakoid [GO:0009579]	photorespiration [GO:0009853]; reductive pentose-phosphate cycle [GO:0019253]; response to abscisic acid [GO:0009737]; response to cadmium ion [GO:0046686]	magnesium ion binding [GO:0000287]; monooxygenase activity [GO:0004497]; ribulose-bisphosphate carboxylase activity [GO:0016984]		1	1	0	0	0	0	0	0	0	0.167358	-0.0580895	0.51712	0.31392	-0.258431	0.757521	0.303402	-0.0550254	0.768134	4638800	7462800	6211600	445810	918440	572350	8633100
SGGTGTPTSAGSAGIR	Dimethyl (N-term)	F4HW26;F4IFQ0;Q9SHS7;Q9SHS7-2;Q9SJF0	Q9SJF0	At1g08420	BSL2	Isoform of Q9SHS7, Serine/threonine-protein phosphatase	142	157	0	N	TALEGNSGGTGT	1375.67	119.39	0.674653	0.309033	4.85861	0.000836026	4.3678	2.2704e-06	6	cytoplasm [GO:0005737]; extracellular region [GO:0005576]; nucleus [GO:0005634]; plasma membrane [GO:0005886]	brassinosteroid mediated signaling pathway [GO:0009742]	metal ion binding [GO:0046872]; phosphoprotein phosphatase activity [GO:0004721]		0	0	0	0	0	0	1	1	0	4.82011	4.28828	0.709873	3.84422	4.57961	-0.571692	5.91149	4.2355	1.88578	17725	43956	660430	11997	21173	308320	3437
QVCGSLKLELAQYR	Dimethyl (N-term)	F4IMB5;P92549	P92549	AtMg01190	ATPA	ATP synthase subunit alpha, mitochondrial	388	401	0	K	QLKAMKQVCGSL	1663.87	43.512	0.674626	0.0125419	0.787536	0.0119427	0.244543	0.0695825	1	mitochondrial inner membrane [GO:0005743]; proton-transporting ATP synthase complex, catalytic core F(1) [GO:0045261]	ATP synthesis coupled proton transport [GO:0015986]	ATP binding [GO:0005524]; proton-transporting ATP synthase activity, rotational mechanism [GO:0046933]		0	0	0	0	0	1	0	0	0				0.837413	0.178533	0.742461	0.737658	0.310552	0.60679			0	34275	52639	62528	50108
HLISATMSGVTCSLR	Dimethyl (N-term);Oxidation (M)	CON__ENSEMBL:ENSBTAP00000025008;P12411;P29513	P29513	At1g20010	TUBB5	Tubulin beta-1 chain	228	242	0	N	SFGDLNHLISAT	1647.81	77.192	0.673577	0.0101113	0.341623	0.158789	-0.161067	0.38814	4	cell wall [GO:0005618]; chloroplast stroma [GO:0009570]; cytoplasm [GO:0005737]; cytosol [GO:0005829]; microtubule [GO:0005874]; nucleus [GO:0005634]; plasma membrane [GO:0005886]; tubulin complex [GO:0045298]; vacuolar membrane [GO:0005774]	microtubule-based process [GO:0007017]; microtubule cytoskeleton organization [GO:0000226]; mitotic cell cycle [GO:0000278]	GTPase activity [GO:0003924]; GTP binding [GO:0005525]; structural constituent of cytoskeleton [GO:0005200]		0	0	1	0	0	0	1	1	0	0.138443	-0.393204	0.709705	0.544803	0.0710703	0.63745				28240	119720	71595	34712	79478	76205
KTEPSEKSVEIMR	Dimethyl (N-term)	Q9SJ89	Q9SJ89	At2g04700	FTRC	Ferredoxin-thioredoxin reductase catalytic chain, chloroplastic	33	45	1	A	RFVIRAKTEPSE	1532.79	51.073	0.666403	0.0027689	1.21833	0.000299777	0.737885	0.00315318	3	chloroplast [GO:0009507]; chloroplast envelope [GO:0009941]; chloroplast stroma [GO:0009570]	oxidation-reduction process [GO:0055114]	4 iron, 4 sulfur cluster binding [GO:0051539]; electron transfer activity [GO:0009055]; ferredoxin:thioredoxin reductase activity [GO:0030385]; ferredoxin-thioredoxin reductase activity [GO:0103012]; metal ion binding [GO:0046872]		0	1	0	0	0	0	0	0	0	1.25364	0.747478	0.763775	1.1407	0.501671	0.722162	1.26066	0.964505	0.513273	155770	261050	391000	196080	338800	502450	88948
TAKTIASPGHGIMAMDESNATCGKR	Dimethyl (N-term)	F4IGL5;F4IGL7;Q9SJU4	Q9SJU4	At2g21330	FBA1	Isoform of Q9SJU4, Fructose-bisphosphate aldolase	59	83	0	K	ADELVKTAKTIA	2603.23	32.985	0.660759	0.0297713	0.113255	0.419794	-0.430206	0.0573881	1	apoplast [GO:0048046]; chloroplast [GO:0009507]; chloroplast envelope [GO:0009941]; chloroplast stroma [GO:0009570]; chloroplast thylakoid [GO:0009534]; cytosol [GO:0005829]; cytosolic ribosome [GO:0022626]; mitochondrion [GO:0005739]; plastoglobule [GO:0010287]; thylakoid [GO:0009579]; thylakoid lumen [GO:0031977]	fructose 1,6-bisphosphate metabolic process [GO:0030388]; gluconeogenesis [GO:0006094]; glycolytic process [GO:0006096]; response to cadmium ion [GO:0046686]	fructose-bisphosphate aldolase activity [GO:0004332]		1	1	1	0	0	0	0	0	0				0.15029	-0.62243	0.820373	0.0762207	-0.237982	0.501145			0	182690	301640	171850	147690
QLLAHATVVDLYR	Dimethyl (N-term)	Q3E8E5;Q9C5C2;Q9C5C2-2	Q9C5C2	At5g25980	TGG2	Isoform of Q9C5C2, Isoform 2 of Myrosinase 2	260	272	0	N	YIVAHNQLLAHA	1497.83	51.643	0.656567	0.435261	2.93571	0.00215724	2.5723	0.00467755	4	apoplast [GO:0048046]; chloroplast [GO:0009507]; cytosolic ribosome [GO:0022626]; peroxisome [GO:0005777]; plasmodesma [GO:0009506]; plastid [GO:0009536]; secretory vesicle [GO:0099503]; vacuole [GO:0005773]	abscisic acid-activated signaling pathway [GO:0009738]; carbohydrate metabolic process [GO:0005975]; defense response to insect [GO:0002213]; glucosinolate catabolic process [GO:0019762]; regulation of stomatal movement [GO:0010119]; response to abscisic acid [GO:0009737]	beta-glucosidase activity [GO:0008422]; glucosinolate glucohydrolase activity [GO:0102799]; thioglucosidase activity [GO:0019137]		1	1	0	0	0	0	0	0	1	2.97398	1.99499	1.15702	2.09968	3.75041	-1.15907	3.73347	1.97151	1.97175	18447	40781	201970	24247	23523	166120	26121
SSSQYPDVNHAKVQTSSGEKPVR	Dimethyl (N-term)	P93819	P93819	At1g04410	MDH1	Malate dehydrogenase 1, cytoplasmic	189	211	0	H	IIWGNHSSSQYP	2500.23	63.225	0.644246	0.00830425	0.330524	0.047311	-0.380948	0.0299279	8	apoplast [GO:0048046]; chloroplast [GO:0009507]; chloroplast stroma [GO:0009570]; cytosol [GO:0005829]; extracellular region [GO:0005576]; nucleus [GO:0005634]; plasma membrane [GO:0005886]; plasmodesma [GO:0009506]; vacuolar membrane [GO:0005774]; vacuole [GO:0005773]	carbohydrate metabolic process [GO:0005975]; malate metabolic process [GO:0006108]; NADH metabolic process [GO:0006734]; oxaloacetate metabolic process [GO:0006107]; response to cadmium ion [GO:0046686]; response to zinc ion [GO:0010043]; tricarboxylic acid cycle [GO:0006099]	L-malate dehydrogenase activity [GO:0030060]		1	1	1	0	0	0	1	1	1	0.269282	-0.33386	0.469654	0.193864	-0.637683	0.886197	0.528425	-0.171302	0.576887	193450	340020	213920	254570	470090	270830	252650
TNPALYGELAKGQSPKYMVFACSDSR	Dimethyl (N-term)	A0A1I9LQB3;A8MQY4;F4K873;F4K875;P27140;P27140-2;P27140-3;P42737;P42737-2	P42737	At5g14740	BCA2	Isoform of P42737, Isoform 2 of Beta carbonic anhydrase 2, chloroplastic	69	94	1	E	KKEKYETNPALY	2889.38	51.052	0.626196	0.0109248	-0.000304122	0.998366	-0.325705	0.0445005	0	apoplast [GO:0048046]; chloroplast [GO:0009507]; chloroplast envelope [GO:0009941]; chloroplast stroma [GO:0009570]; chloroplast thylakoid membrane [GO:0009535]; cytoplasm [GO:0005737]; cytosol [GO:0005829]; plastid [GO:0009536]	carbon utilization [GO:0015976]; cyanate catabolic process [GO:0009440]; defense response to bacterium [GO:0042742]	carbonate dehydratase activity [GO:0004089]; zinc ion binding [GO:0008270]		1	1	1	0	0	0	0	0	0	-0.110301	-0.417744	0.610861				0.109693	-0.233667	0.641532	287530	473520	350390			0	224370
DDEADCVYTFFLR	Dimethyl (N-term)	Q9SIE7	Q9SIE7	At2g22170	PLAT2	PLAT domain-containing protein 2	26	38	1	A	SAVALADDEADC	1649.7	162.36	0.625639	0.179351	1.05634	0.123882	0.634494	0.0217712	40	endoplasmic reticulum [GO:0005783]; secretory vesicle [GO:0099503]; thylakoid [GO:0009579]; vacuole [GO:0005773]		catalase activity [GO:0004096]; heme binding [GO:0020037]		0	0	0	1	0	0	0	0	1	0.375012	0.31913	0.289857	2.43412	1.05983	1.53748	0.359896	0.524518	0.0495782	320670	380900	458530	289430	451530	604190	839130
IVLSGGSTMFPGIADR	Dimethyl (N-term)	P53492;P53494;P53496;P53497	P53496	At3g12110	ACT11	Actin-7	299	314	0	N	KDLYGNIVLSGG	1619.83	75.78	0.614463	0.0124486	3.47046	0.001307	3.04991	0.00115172	2	chloroplast envelope [GO:0009941]; chloroplast stroma [GO:0009570]; cytoplasm [GO:0005737]; cytoskeleton [GO:0005856]; cytosol [GO:0005829]; mitochondrion [GO:0005739]; plasma membrane [GO:0005886]; plasmodesma [GO:0009506]		ATP binding [GO:0005524]; structural constituent of cytoskeleton [GO:0005200]		0	0	1	0	0	0	0	1	0	3.1804	2.70636	0.652039				3.76051	3.39347	0.576887	8755	24935	186950			0	20150
TLNENVKKCQYAVR	Dimethyl (N-term)	Q9LR30;Q9LR30-2	Q9LR30	At1g23310	GGAT1	Isoform of Q9LR30, Isoform 2 of Glutamate--glyoxylate aminotransferase 1	10	23	0	D	KALDYDTLNENV	1721.89	49.298	0.609178	0.0373546	0.0171706	0.888995	-0.486969	0.0269889	1	apoplast [GO:0048046]; chloroplast [GO:0009507]; cytosol [GO:0005829]; nucleus [GO:0005634]; peroxisome [GO:0005777]; vacuole [GO:0005773]	glycine biosynthetic process [GO:0006545]; L-alanine catabolic process [GO:0042853]; photorespiration [GO:0009853]; response to hypoxia [GO:0001666]	alanine-glyoxylate transaminase activity [GO:0008453]; glycine:2-oxoglutarate aminotransferase activity [GO:0047958]; L-alanine:2-oxoglutarate aminotransferase activity [GO:0004021]; pyridoxal phosphate binding [GO:0030170]		1	1	1	0	0	0	1	0	1	-0.182564	-0.399843	0.291434	0.0419056	-0.8275	1.02362	0.19217	-0.233562	0.512481	51899	84806	51285	192060	398340	223420	42239
TYYTPEYETKDTDILAAFR	Dimethyl (N-term)	F4INE2;O03042;P93292	O03042	AtCg00490	rbcL	Ribulose bisphosphate carboxylase large chain	23	41	0	L	VKEYKLTYYTPE	2296.09	121.5	0.606269	0.00476965	0.379574	0.0134864	-0.125555	0.164033	13	apoplast [GO:0048046]; cell wall [GO:0005618]; chloroplast [GO:0009507]; chloroplast envelope [GO:0009941]; chloroplast stroma [GO:0009570]; chloroplast thylakoid membrane [GO:0009535]; cytosolic ribosome [GO:0022626]; plastid [GO:0009536]; plastoglobule [GO:0010287]; thylakoid [GO:0009579]	photorespiration [GO:0009853]; reductive pentose-phosphate cycle [GO:0019253]; response to abscisic acid [GO:0009737]; response to cadmium ion [GO:0046686]	magnesium ion binding [GO:0000287]; monooxygenase activity [GO:0004497]; ribulose-bisphosphate carboxylase activity [GO:0016984]		1	1	0	0	0	0	0	0	0	0.368969	-0.0638339	0.503967	0.431618	-0.263654	0.782783	0.338135	-0.0491789	0.532057	2591300	4427100	3663700	3092400	5464200	3731100	4349300
KDTDILAAFR	Dimethyl (N-term)	F4INE2;O03042;P93292	O03042	AtCg00490	rbcL	Ribulose bisphosphate carboxylase large chain	32	41	0	T	TPEYETKDTDIL	1148.62	63.32	0.605937	0.00383295	-0.258837	0.0773031	-0.586999	0.000521251	12	apoplast [GO:0048046]; cell wall [GO:0005618]; chloroplast [GO:0009507]; chloroplast envelope [GO:0009941]; chloroplast stroma [GO:0009570]; chloroplast thylakoid membrane [GO:0009535]; cytosolic ribosome [GO:0022626]; plastid [GO:0009536]; plastoglobule [GO:0010287]; thylakoid [GO:0009579]	photorespiration [GO:0009853]; reductive pentose-phosphate cycle [GO:0019253]; response to abscisic acid [GO:0009737]; response to cadmium ion [GO:0046686]	magnesium ion binding [GO:0000287]; monooxygenase activity [GO:0004497]; ribulose-bisphosphate carboxylase activity [GO:0016984]		1	1	0	0	0	0	0	0	0	-0.239177	-0.563482	0.660258	-0.114007	-0.593581	0.706895	-0.423326	-0.603934	0.450658	108010	167550	95054	86452	140920	78622	75609
RGLCAIAQAESLR	Dimethyl (N-term)	Q9M339	Q9M339	At3g53870	RPS3B	40S ribosomal protein S3-2	94	106	0	N	AEKVNNRGLCAI	1443.76	78.964	0.604746	0.550516	2.30251	0.0877761	1.88447	0.00023627	5	cytosol [GO:0005829]; cytosolic ribosome [GO:0022626]; cytosolic small ribosomal subunit [GO:0022627]; nucleus [GO:0005634]; plasmodesma [GO:0009506]; polysomal ribosome [GO:0042788]	DNA repair [GO:0006281]; translation [GO:0006412]	damaged DNA binding [GO:0003684]; DNA-(apurinic or apyrimidinic site) endonuclease activity [GO:0003906]; mRNA binding [GO:0003729]; structural constituent of ribosome [GO:0003735]		0	0	1	0	0	0	1	0	0				3.63707	1.90528	1.8954	0.967953	1.86366	-0.685909			0	20608	125480	1080500	15649
SYYDAGNKVFLSQR	Dimethyl (N-term)	A0A1I9LQL1;Q9LJG3	Q9LJG3	At3g14210	ESM1	GDSL esterase/lipase ESM1	43	56	0	D	LFTFGDSYYDAG	1646.81	73.022	0.602922	0.0014703	0.532143	0.0154863	0.155483	0.17992	5	apoplast [GO:0048046]; chloroplast [GO:0009507]; chloroplast envelope [GO:0009941]; cytosol [GO:0005829]; cytosolic ribosome [GO:0022626]; nucleus [GO:0005634]; peroxisome [GO:0005777]; plasmodesma [GO:0009506]; secretory vesicle [GO:0099503]; vacuole [GO:0005773]	defense response to bacterium [GO:0042742]; glucosinolate catabolic process [GO:0019762]; lipid catabolic process [GO:0016042]; response to cold [GO:0009409]; response to insect [GO:0009625]	hydrolase activity, acting on ester bonds [GO:0016788]		1	1	1	0	0	0	1	0	1	0.750342	0.255887	0.672498	0.333414	-0.0608809	0.557962	0.512674	0.271442	0.578307	127140	240030	184480	123930	235260	152610	83365
ATLNYPAWGYGLR	Dimethyl (N-term)	Q9LIB2	Q9LIB2	At3g29320	PHS1	Alpha-glucan phosphorylase 1	217	229	0	M	CFLDSMATLNYP	1480.75	75.387	0.598427	0.0167061	-0.00731679	0.959902	-0.419054	0.017131	2	chloroplast [GO:0009507]; chloroplast stroma [GO:0009570]; cytoplasm [GO:0005737]; cytosol [GO:0005829]; plastid [GO:0009536]	glycogen catabolic process [GO:0005980]; response to temperature stimulus [GO:0009266]; response to water deprivation [GO:0009414]	1,4-alpha-oligoglucan phosphorylase activity [GO:0004645]; glycogen phosphorylase activity [GO:0008184]; linear malto-oligosaccharide phosphorylase activity [GO:0102250]; pyridoxal phosphate binding [GO:0030170]; SHG alpha-glucan phosphorylase activity [GO:0102499]		0	1	1	0	0	0	0	0	0				-0.108605	-0.472206	0.52725	0.0939715	-0.365903	0.669605			0	46216	64030	48098	41471
SGGDHIHAGTVVGKLEGDR	Dimethyl (N-term)	F4INE2;O03042;P93292	O03042	AtCg00490	rbcL	Ribulose bisphosphate carboxylase large chain	321	339	0	L	AKALRLSGGDHI	1903.95	57.496	0.590653	0.0146829	0.0668594	0.571383	-0.285219	0.0154387	8	apoplast [GO:0048046]; cell wall [GO:0005618]; chloroplast [GO:0009507]; chloroplast envelope [GO:0009941]; chloroplast stroma [GO:0009570]; chloroplast thylakoid membrane [GO:0009535]; cytosolic ribosome [GO:0022626]; plastid [GO:0009536]; plastoglobule [GO:0010287]; thylakoid [GO:0009579]	photorespiration [GO:0009853]; reductive pentose-phosphate cycle [GO:0019253]; response to abscisic acid [GO:0009737]; response to cadmium ion [GO:0046686]	magnesium ion binding [GO:0000287]; monooxygenase activity [GO:0004497]; ribulose-bisphosphate carboxylase activity [GO:0016984]		1	1	0	0	0	0	0	0	0	-0.0719549	-0.27126	0.306998	0.0236116	-0.393939	0.707485	0.248921	-0.190459	0.757475	1543100	2091600	1374800	2665400	4448900	2709800	823160
SPGHGIMAMDESNATCGKR	Dimethyl (N-term)	F4IGL5;F4IGL7;Q9SJU4	Q9SJU4	At2g21330	FBA1	Isoform of Q9SJU4, Fructose-bisphosphate aldolase	65	83	0	A	TAKTIASPGHGI	2017.88	88.019	0.590043	0.0154251	0.200373	0.268505	-0.157313	0.220762	10	apoplast [GO:0048046]; chloroplast [GO:0009507]; chloroplast envelope [GO:0009941]; chloroplast stroma [GO:0009570]; chloroplast thylakoid [GO:0009534]; cytosol [GO:0005829]; cytosolic ribosome [GO:0022626]; mitochondrion [GO:0005739]; plastoglobule [GO:0010287]; thylakoid [GO:0009579]; thylakoid lumen [GO:0031977]	fructose 1,6-bisphosphate metabolic process [GO:0030388]; gluconeogenesis [GO:0006094]; glycolytic process [GO:0006096]; response to cadmium ion [GO:0046686]	fructose-bisphosphate aldolase activity [GO:0004332]		1	1	1	0	0	0	0	0	0				0.0697781	-0.267396	0.64715	0.330968	-0.0472292	0.532936			0	397890	674800	423060	384800
TAGLSADPETFAR	Dimethyl (N-term)	P04778;P0CJ48;Q39141;Q39142;Q8VZ87	Q8VZ87	At1g29910	LHCB1.2	Chlorophyll a-b binding protein, chloroplastic	81	93	0	D	GDYGWDTAGLSA	1334.65	106.29	0.58403	0.00200453	0.300836	0.0507358	-0.120992	0.213513	25	chloroplast [GO:0009507]; chloroplast envelope [GO:0009941]; chloroplast thylakoid [GO:0009534]; chloroplast thylakoid membrane [GO:0009535]; integral component of membrane [GO:0016021]; mitochondrion [GO:0005739]; nucleus [GO:0005634]; photosystem I [GO:0009522]; photosystem II [GO:0009523]; plastoglobule [GO:0010287]; thylakoid [GO:0009579]	photosynthesis, light harvesting in photosystem I [GO:0009768]; protein-chromophore linkage [GO:0018298]; response to light stimulus [GO:0009416]	chlorophyll binding [GO:0016168]; metal ion binding [GO:0046872]		0	1	0	0	0	0	1	0	0	0.434513	-0.0777795	0.647033	0.138224	-0.284325	0.609213	0.32977	-0.000871918	0.495844	625300	927230	825250	439270	839110	491620	480400
SPGHGIMAMDESNATCGKR	Dimethyl (N-term);Oxidation (M)	F4IGL5;F4IGL7;Q9SJU4	Q9SJU4	At2g21330	FBA1	Isoform of Q9SJU4, Fructose-bisphosphate aldolase	65	83	0	A	TAKTIASPGHGI	2033.87	69.605	0.582384	0.01689	0.341073	0.197725	0.00699902	0.964149	4	apoplast [GO:0048046]; chloroplast [GO:0009507]; chloroplast envelope [GO:0009941]; chloroplast stroma [GO:0009570]; chloroplast thylakoid [GO:0009534]; cytosol [GO:0005829]; cytosolic ribosome [GO:0022626]; mitochondrion [GO:0005739]; plastoglobule [GO:0010287]; thylakoid [GO:0009579]; thylakoid lumen [GO:0031977]	fructose 1,6-bisphosphate metabolic process [GO:0030388]; gluconeogenesis [GO:0006094]; glycolytic process [GO:0006096]; response to cadmium ion [GO:0046686]	fructose-bisphosphate aldolase activity [GO:0004332]		1	1	1	0	0	0	0	0	0				0.0887824	-0.19527	0.51709	0.593364	0.209268	0.647677			0	69818	104040	59201	209810
TANGWVQSYGSR	Dimethyl (N-term)	O50008;Q9SRV5	Q9SRV5	At3g03780	MS2	5-methyltetrahydropteroyltriglutamate--homocysteine methyltransferase 1	510	521	0	F	LSGFAFTANGWV	1324.62	73.435	0.559278	0.00137366	0.366487	0.022562	-0.0677196	0.39928	2	apoplast [GO:0048046]; chloroplast [GO:0009507]; chloroplast envelope [GO:0009941]; cytosol [GO:0005829]; extracellular region [GO:0005576]; plasma membrane [GO:0005886]; plasmodesma [GO:0009506]	methionine biosynthetic process [GO:0009086]; methylation [GO:0032259]; response to cadmium ion [GO:0046686]	5-methyltetrahydropteroyltriglutamate-homocysteine S-methyltransferase activity [GO:0003871]; methionine synthase activity [GO:0008705]; zinc ion binding [GO:0008270]		1	1	1	0	0	0	0	1	0	0.377578	-0.0601627	0.57718	0.245778	-0.18583	0.571826	0.476105	0.0428338	0.528829	67254	120080	79141	57527	99593	73035	70393
SKVYDWFEER	Dimethyl (N-term)	P56773	P56773	AtCg00720	petB	Cytochrome b6	2	11	1	M	XXXXXMSKVYDW	1357.63	59.418	0.544086	0.0503043	0.817901	0.0167188	0.495286	0.00891126	11	chloroplast [GO:0009507]; chloroplast thylakoid [GO:0009534]; chloroplast thylakoid membrane [GO:0009535]; integral component of membrane [GO:0016021]; intrinsic component of membrane [GO:0031224]; plastid [GO:0009536]; thylakoid [GO:0009579]	photosynthesis [GO:0015979]; respiratory electron transport chain [GO:0022904]	electron transporter, transferring electrons within cytochrome b6/f complex of photosystem II activity [GO:0045158]; metal ion binding [GO:0046872]		0	1	0	0	0	0	0	0	0	0.650277	0.697155	0.190611	1.27281	0.497267	0.939204	0.530617	0.291435	0.502442	328000	518730	785220	113530	191760	248000	133740
GLLLHIHR	Dimethyl (N-term)	F4INE2;O03042;P93292	O03042	AtCg00490	rbcL	Ribulose bisphosphate carboxylase large chain	288	295	0	N	HYCRDNGLLLHI	957.587	77.674	0.543198	0.0173902	2.02432	0.000135589	1.69034	2.31108e-05	9	apoplast [GO:0048046]; cell wall [GO:0005618]; chloroplast [GO:0009507]; chloroplast envelope [GO:0009941]; chloroplast stroma [GO:0009570]; chloroplast thylakoid membrane [GO:0009535]; cytosolic ribosome [GO:0022626]; plastid [GO:0009536]; plastoglobule [GO:0010287]; thylakoid [GO:0009579]	photorespiration [GO:0009853]; reductive pentose-phosphate cycle [GO:0019253]; response to abscisic acid [GO:0009737]; response to cadmium ion [GO:0046686]	magnesium ion binding [GO:0000287]; monooxygenase activity [GO:0004497]; ribulose-bisphosphate carboxylase activity [GO:0016984]		1	1	0	0	0	0	0	0	0	1.81346	1.60531	0.272738	2.13229	1.66693	0.629019	2.12721	1.79877	0.727838	78733	89136	239350	39522	73098	191990	373740
AVDDYIPIPQR	Dimethyl (N-term)	P17745	P17745	At4g20360	TUFA	Elongation factor Tu, chloroplastic	272	282	0	D	IYELMDAVDDYI	1285.67	145.92	0.536689	0.00470328	1.835	0.00279556	1.4789	0.00011676	10	apoplast [GO:0048046]; chloroplast [GO:0009507]; chloroplast envelope [GO:0009941]; chloroplast nucleoid [GO:0042644]; chloroplast stroma [GO:0009570]; chloroplast thylakoid [GO:0009534]; chloroplast thylakoid membrane [GO:0009535]; nucleolus [GO:0005730]; nucleus [GO:0005634]; plastid [GO:0009536]	chloroplast organization [GO:0009658]; leaf development [GO:0048366]; translational elongation [GO:0006414]	GTPase activity [GO:0003924]; GTP binding [GO:0005525]; translation elongation factor activity [GO:0003746]		1	1	0	0	0	0	1	0	0	1.38995	1.36507	0.43532	1.68647	1.39146	0.500353	2.42857	1.68017	0.674394	175040	276040	588400	24613	43517	94805	95095
TIVPSDVHTALMDSR	Dimethyl (N-term)	P37702;P37702-2	P37702	At5g26000	TGG1	Isoform of P37702, Isoform 2 of Myrosinase 1	358	372	0	Q	YAQNNQTIVPSD	1640.82	105.46	0.534897	0.015521	0.355042	0.0762051	0.00686865	0.948519	3	apoplast [GO:0048046]; chloroplast [GO:0009507]; cytosolic ribosome [GO:0022626]; peroxisome [GO:0005777]; plastid [GO:0009536]; secretory vesicle [GO:0099503]; thylakoid [GO:0009579]; vacuole [GO:0005773]	abscisic acid-activated signaling pathway [GO:0009738]; carbohydrate metabolic process [GO:0005975]; defense response to insect [GO:0002213]; glucosinolate catabolic process [GO:0019762]; regulation of stomatal movement [GO:0010119]; response to abscisic acid [GO:0009737]; response to insect [GO:0009625]	beta-glucosidase activity [GO:0008422]; glucosinolate glucohydrolase activity [GO:0102799]; metal ion binding [GO:0046872]; scopolin beta-glucosidase activity [GO:0102483]; thioglucosidase activity [GO:0019137]		1	1	0	0	0	0	0	0	1				0.293789	-0.0961392	0.553654	0.416295	0.109877	0.516141			0	158860	225300	280080	84587
TDGLTSLDR	Dimethyl (N-term)	F4INE2;O03042;P93292	O03042	AtCg00490	rbcL	Ribulose bisphosphate carboxylase large chain	71	79	0	W	TWTTVWTDGLTS	976.483	169.09	0.530942	0.002084	0.0733231	0.441263	-0.284048	0.0170381	26	apoplast [GO:0048046]; cell wall [GO:0005618]; chloroplast [GO:0009507]; chloroplast envelope [GO:0009941]; chloroplast stroma [GO:0009570]; chloroplast thylakoid membrane [GO:0009535]; cytosolic ribosome [GO:0022626]; plastid [GO:0009536]; plastoglobule [GO:0010287]; thylakoid [GO:0009579]	photorespiration [GO:0009853]; reductive pentose-phosphate cycle [GO:0019253]; response to abscisic acid [GO:0009737]; response to cadmium ion [GO:0046686]	magnesium ion binding [GO:0000287]; monooxygenase activity [GO:0004497]; ribulose-bisphosphate carboxylase activity [GO:0016984]		1	1	0	0	0	0	0	0	0	0.0977486	-0.181972	0.476007	0.000848424	-0.399279	0.588674	0.121372	-0.270894	0.528143	8991600	14599000	11323000	9726100	15501000	9387800	12005000
TLIPDDNEGKVLR	Dimethyl (N-term)	P25697	P25697	At1g32060		Phosphoribulokinase, chloroplastic	248	260	0	T	IEVLPTTLIPDD	1468.79	62.14	0.523617	0.0459248	-0.47318	0.0915206	-0.605628	0.0130233	6	apoplast [GO:0048046]; chloroplast [GO:0009507]; chloroplast envelope [GO:0009941]; chloroplast stroma [GO:0009570]; chloroplast thylakoid membrane [GO:0009535]; nucleus [GO:0005634]; stromule [GO:0010319]; supramolecular complex [GO:0099080]; thylakoid [GO:0009579]	defense response to bacterium [GO:0042742]; reductive pentose-phosphate cycle [GO:0019253]; response to cold [GO:0009409]	ATP binding [GO:0005524]; disordered domain specific binding [GO:0097718]; kinase activity [GO:0016301]; phosphoribulokinase activity [GO:0008974]; protein homodimerization activity [GO:0042803]		1	1	0	0	0	0	1	0	0	-0.2585	-0.480073	0.677676	-0.687861	-0.731184	0.369558				146280	342240	188930	151560	285120	133490
NADEVVVWGSGSPLR	Dimethyl (N-term)	B9DH36;Q9LMU0	Q9LMU0	At1g17890	GER2	Isoform of Q9LMU0, AT1G17890 protein	203	217	0	N	HEAKANNADEVV	1584.79	117.48	0.518077	0.165738	1.82552	0.014842	1.49999	0.00169798	6		'de novo' GDP-L-fucose biosynthetic process [GO:0042351]	coenzyme binding [GO:0050662]; GDP-L-fucose synthase activity [GO:0050577]; isomerase activity [GO:0016853]		0	0	0	0	0	0	0	0	0	1.68384	1.18673	0.675089	0.980365	1.31922	-0.175207	2.81236	1.99401	1.05435	17906	25374	60240	33304	28985	186700	53067
SNAGDGDTIIFTTLGR	Dimethyl (N-term)	Q9XI10	Q9XI10	At1g21680		DPP6 N-terminal domain-like protein	26	41	1	N	TAEHQNSNAGDG	1636.81	70.412	0.517259	0.0316978	0.834577	0.0274874	0.540575	0.0152658	7	nucleus [GO:0005634]; secretory vesicle [GO:0099503]; vacuolar membrane [GO:0005774]; vacuole [GO:0005773]				0	0	0	0	0	0	1	0	1	0.61431	0.428332	0.408374				1.05484	0.652819	0.626143	146750	209280	223400			0	189530
SPKVVNDGVTIAR	Dimethyl (N-term)	P21238	P21238	At2g28000	CPN60A1	Chaperonin 60 subunit alpha 1, chloroplastic	90	102	0	G	VLDEFGSPKVVN	1354.76	84.718	0.51606	0.00920893	0.0846293	0.592312	-0.31675	0.0236261	5	apoplast [GO:0048046]; chloroplast [GO:0009507]; chloroplast envelope [GO:0009941]; chloroplast stroma [GO:0009570]; cytosol [GO:0005829]; cytosolic ribosome [GO:0022626]; mitochondrion [GO:0005739]; peroxisome [GO:0005777]; thylakoid [GO:0009579]	'de novo' protein folding [GO:0006458]; chloroplast organization [GO:0009658]; embryo development ending in seed dormancy [GO:0009793]; protein folding [GO:0006457]; protein import into mitochondrial intermembrane space [GO:0045041]; protein refolding [GO:0042026]	ATP binding [GO:0005524]; unfolded protein binding [GO:0051082]		1	1	1	0	0	0	0	0	0	0.3997	-0.336912	0.686264	-0.11096	-0.469124	0.509761	-0.0348529	-0.144215	0.352156	53130	137620	83280	134000	206760	121230	71144
SQAETGEIKGHYLNATAGTCEEMIKR	Dimethyl (N-term);Oxidation (M)	F4INE2;O03042;P93292	O03042	AtCg00490	rbcL	Ribulose bisphosphate carboxylase large chain	228	253	0	K	AEAIYKSQAETG	2909.36	71.528	0.503177	0.022075	0.670928	0.0164238	-0.08676	0.516197	8	apoplast [GO:0048046]; cell wall [GO:0005618]; chloroplast [GO:0009507]; chloroplast envelope [GO:0009941]; chloroplast stroma [GO:0009570]; chloroplast thylakoid membrane [GO:0009535]; cytosolic ribosome [GO:0022626]; plastid [GO:0009536]; plastoglobule [GO:0010287]; thylakoid [GO:0009579]	photorespiration [GO:0009853]; reductive pentose-phosphate cycle [GO:0019253]; response to abscisic acid [GO:0009737]; response to cadmium ion [GO:0046686]	magnesium ion binding [GO:0000287]; monooxygenase activity [GO:0004497]; ribulose-bisphosphate carboxylase activity [GO:0016984]		1	1	0	0	0	0	0	0	0	0.647784	0.0269887	0.660519	0.694072	0.0976487	0.623936		-0.384917	0.225074	584470	788310	855950	382950	582840	542280	168710
DTDEEDILLTGINSYR	Dimethyl (N-term)	Q84MC0	Q84MC0	At3g06035		Uncharacterized GPI-anchored protein At3g06035	25	40	1	S	NRPVLSDTDEED	1852.87	159.5	0.502098	0.0246802	0.562406	0.00364349	0.574921	0.00329123	39	anchored component of membrane [GO:0031225]; cytosol [GO:0005829]; plasma membrane [GO:0005886]				0	0	1	0	0	0	0	1	0	0.575869	0.441024	0.301754	0.591409	0.523989	0.418269	0.519941	0.75975	0.786271	232340	318550	332540	720780	1085500	1184800	1041400
IIIDTYGGWGAHGGGAFSGKDPTKVDR	Dimethyl (N-term)	P17562;P23686;Q9LUT2;Q9SJL8	Q9SJL8	At2g36880	METK3	S-adenosylmethionine synthase 3	254	280	0	K	GLTGRKIIIDTY	2774.38	49.638	0.501598	0.0360346	-0.123859	0.381256	-0.43874	0.04505	2	cytosol [GO:0005829]; endoplasmic reticulum [GO:0005783]; nucleus [GO:0005634]; plasma membrane [GO:0005886]; plasmodesma [GO:0009506]	lignin biosynthetic process [GO:0009809]; one-carbon metabolic process [GO:0006730]; pollen tube growth [GO:0009860]; S-adenosylmethionine biosynthetic process [GO:0006556]	ATP binding [GO:0005524]; copper ion binding [GO:0005507]; methionine adenosyltransferase activity [GO:0004478]		0	0	1	1	0	0	1	1	0				-0.154317	-0.608367	0.61767	-0.0934007	-0.269113	0.385526			0	222780	441320	135360	69066
TGTWTTVWTDGLTSLDR	Dimethyl (N-term)	F4INE2;O03042;P93292	O03042	AtCg00490	rbcL	Ribulose bisphosphate carboxylase large chain	63	79	0	S	VAAESSTGTWTT	1908.92	175.74	0.498351	0.00293548	0.108185	0.360054	-0.23755	0.0622907	31	apoplast [GO:0048046]; cell wall [GO:0005618]; chloroplast [GO:0009507]; chloroplast envelope [GO:0009941]; chloroplast stroma [GO:0009570]; chloroplast thylakoid membrane [GO:0009535]; cytosolic ribosome [GO:0022626]; plastid [GO:0009536]; plastoglobule [GO:0010287]; thylakoid [GO:0009579]	photorespiration [GO:0009853]; reductive pentose-phosphate cycle [GO:0019253]; response to abscisic acid [GO:0009737]; response to cadmium ion [GO:0046686]	magnesium ion binding [GO:0000287]; monooxygenase activity [GO:0004497]; ribulose-bisphosphate carboxylase activity [GO:0016984]		1	1	0	0	0	0	0	0	0	0.22524	-0.125114	0.554844	-0.0599155	-0.440547	0.519108	0.159231	-0.146989	0.4211	494900	792680	558560	827240	1445900	881050	737470
STSPEQSTQPQMPPR	Dimethyl (N-term)	A8MQH4;Q0WM29	Q0WM29	At2g14170	ALDH6B2	Isoform of Q0WM29, Aldehyde dehydrogenase 6B2	99	113	1	L	LRSSWLSTSPEQ	1669.77	156.69	0.48832	0.00228371	-1.2214	0.000240037	-1.53299	2.49171e-05	18	cytosol [GO:0005829]; mitochondrion [GO:0005739]	response to oxidative stress [GO:0006979]; thymine catabolic process [GO:0006210]; valine catabolic process [GO:0006574]; valine metabolic process [GO:0006573]	copper ion binding [GO:0005507]; malonate-semialdehyde dehydrogenase (acetylating) activity [GO:0018478]; methylmalonate-semialdehyde dehydrogenase (acylating) activity [GO:0004491]		0	0	1	0	0	1	0	0	0	-1.20994	-1.44495	0.515771	-1.22455	-1.5931	0.504434	-1.22972	-1.56092	0.444753	284710	367270	102960	545960	545650	164120	300200
AICHFFGYQAR	Dimethyl (N-term)	Q9C9K3;Q9SYP2	Q9C9K3	At1g76550	PFP-ALPHA2	Pyrophosphate--fructose 6-phosphate 1-phosphotransferase subunit alpha 1	423	433	0	N	KGKKFNAICHFF	1368.64	90.108	0.475776	0.614003	4.24593	0.0126585	3.95688	0.000108355	6	cytosol [GO:0005829]; mitochondrion [GO:0005739]	photosynthesis [GO:0015979]; response to glucose [GO:0009749]	6-phosphofructokinase activity [GO:0003872]; ATP binding [GO:0005524]; diphosphate-fructose-6-phosphate 1-phosphotransferase activity [GO:0047334]; metal ion binding [GO:0046872]; phosphofructokinase activity [GO:0008443]		0	0	1	0	0	0	0	0	0				3.20977	4.11572	-0.742275	5.28208	3.79803	1.69383	0	281	452830	20047	24741	502500	2563
VSHMDTGAVVR	Dimethyl (N-term)	A0A1P8BBQ0;A8MRP1;B3H560;F4KDZ4;Q9ZP05	Q9ZP05	At5g09660	PMDH2	Isoform of Q9ZP05, Malate dehydrogenase	65	75	0	D	PGVTADVSHMDT	1170.58	114.86	0.471887	0.00370471	1.82747	0.000101576	1.51155	0.00019689	3	chloroplast [GO:0009507]; cytoplasm [GO:0005737]; peroxisome [GO:0005777]	glyoxylate cycle [GO:0006097]; malate metabolic process [GO:0006108]; regulation of fatty acid beta-oxidation [GO:0031998]; regulation of photorespiration [GO:0080093]; tricarboxylic acid cycle [GO:0006099]	L-malate dehydrogenase activity [GO:0030060]		0	1	0	0	0	0	0	0	0	1.71809	1.25847	0.554	1.94231	1.65285	0.453174	1.822	1.62333	0.408488	53460	68784	189070	71803	115420	331100	108380
AGLDLPYSCR	Dimethyl (N-term)	O04090	O04090	At1g10960	FD1	Ferredoxin-1, chloroplastic	83	92	0	E	LDAAEEAGLDLP	1150.54	87.476	0.471287	0.00388176	0.738958	0.00425116	0.446918	0.00591711	12	chloroplast [GO:0009507]; chloroplast stroma [GO:0009570]	response to karrikin [GO:0080167]	2 iron, 2 sulfur cluster binding [GO:0051537]; electron transfer activity [GO:0009055]; metal ion binding [GO:0046872]		0	1	0	0	0	0	0	0	0	0.92425	0.587609	0.514711	0.731059	0.452727	0.517955	0.561566	0.300418	0.381194	48361	72186	96797	154810	204360	228400	191380
HLTTIFPEVR	Dimethyl (N-term)	F4JMS5;P46309	P46309	At4g23100	GSH1	Isoform of P46309, Glutamate-cysteine ligase	378	387	0	N	YNDWENHLTTIF	1211.67	90.15	0.469661	0.141466	2.63312	0.000298289	2.64059	0.000718809	4	chloroplast [GO:0009507]; chloroplast stroma [GO:0009570]; cytosol [GO:0005829]; plastid [GO:0009536]	defense response by callose deposition in cell wall [GO:0052544]; defense response to bacterium [GO:0042742]; defense response to bacterium, incompatible interaction [GO:0009816]; defense response to fungus [GO:0050832]; defense response to insect [GO:0002213]; flower development [GO:0009908]; glucosinolate biosynthetic process [GO:0019761]; glutathione biosynthetic process [GO:0006750]; indole p…	ATP binding [GO:0005524]; glutamate-cysteine ligase activity [GO:0004357]		0	1	1	0	0	0	0	0	0	2.67706	2.14619	0.708862	2.23252	2.44713	0.828999	2.98977	3.32844	-0.128877	3960	8070	172820	5631.6	14885	110440	5411
AAEEAGLDLPYSCR	Dimethyl (N-term)	O04090	O04090	At1g10960	FD1	Ferredoxin-1, chloroplastic	79	92	0	D	DVYVLDAAEEAG	1550.7	159.99	0.465262	0.00259751	1.35288	0.000455871	1.03706	6.68416e-05	49	chloroplast [GO:0009507]; chloroplast stroma [GO:0009570]	response to karrikin [GO:0080167]	2 iron, 2 sulfur cluster binding [GO:0051537]; electron transfer activity [GO:0009055]; metal ion binding [GO:0046872]		0	1	0	0	0	0	0	0	0	1.23739	1.07497	0.472139	1.28262	1.01924	0.4271	1.53862	1.01696	0.496546	4793300	6814300	13278000	2302700	3067800	5235800	1813200
WTTVWTDGLTSLDR	Dimethyl (N-term)	F4INE2;O03042;P93292	O03042	AtCg00490	rbcL	Ribulose bisphosphate carboxylase large chain	66	79	0	T	ESSTGTWTTVWT	1649.8	108.56	0.462898	0.0449162	-0.254831	0.171089	-0.601185	0.000689425	19	apoplast [GO:0048046]; cell wall [GO:0005618]; chloroplast [GO:0009507]; chloroplast envelope [GO:0009941]; chloroplast stroma [GO:0009570]; chloroplast thylakoid membrane [GO:0009535]; cytosolic ribosome [GO:0022626]; plastid [GO:0009536]; plastoglobule [GO:0010287]; thylakoid [GO:0009579]	photorespiration [GO:0009853]; reductive pentose-phosphate cycle [GO:0019253]; response to abscisic acid [GO:0009737]; response to cadmium ion [GO:0046686]	magnesium ion binding [GO:0000287]; monooxygenase activity [GO:0004497]; ribulose-bisphosphate carboxylase activity [GO:0016984]		1	1	0	0	0	0	0	0	0	-0.584601	-0.543766	0.13724	-0.0515837	-0.590256	0.527632	-0.128308	-0.669534	0.723823	766660	875740	340240	485440	804970	484050	328160
TFGDSYYDAGNKVFLSQR	Dimethyl (N-term)	A0A1I9LQL1;Q9LJG3	Q9LJG3	At3g14210	ESM1	GDSL esterase/lipase ESM1	39	56	0	F	PNVALFTFGDSY	2066.97	34.179	0.457778	0.0062605	-0.0425714	0.877347	-0.285955	0.154213	1	apoplast [GO:0048046]; chloroplast [GO:0009507]; chloroplast envelope [GO:0009941]; cytosol [GO:0005829]; cytosolic ribosome [GO:0022626]; nucleus [GO:0005634]; peroxisome [GO:0005777]; plasmodesma [GO:0009506]; secretory vesicle [GO:0099503]; vacuole [GO:0005773]	defense response to bacterium [GO:0042742]; glucosinolate catabolic process [GO:0019762]; lipid catabolic process [GO:0016042]; response to cold [GO:0009409]; response to insect [GO:0009625]	hydrolase activity, acting on ester bonds [GO:0016788]		1	1	1	0	0	0	1	0	1	0.396294	-0.0408513	0.581698	-0.674715	-0.702645	0.380807	0.150707	-0.114369	0.410828	33340	60794	42485	24477	55124	35756	41214
TCAAYPTSDVTIETHKEEDIV	Dimethyl (N-term)	P16972	P16972	At1g60950	FD2	Ferredoxin-2, chloroplastic	128	148	0	L	GEGFVLTCAAYP	2378.09	83.251	0.451494	0.0224439	0.186388	0.222133	-0.0783857	0.38028	3	chloroplast [GO:0009507]	photosynthetic acclimation [GO:0009643]; photosynthetic electron transport chain [GO:0009767]	2 iron, 2 sulfur cluster binding [GO:0051537]; electron transfer activity [GO:0009055]; metal ion binding [GO:0046872]		0	1	0	0	0	0	0	0	0				0.185361	-0.081985	0.430985	0.187416	-0.0747863	0.472003			0	114110	219240	125640	457730
LGITKKPVPDFSFYDR	Dimethyl (N-term)	P55228	P55228	At5g48300	APS1	Glucose-1-phosphate adenylyltransferase small subunit, chloroplastic	361	376	0	N	AFYNANLGITKK	1882	62.469	0.448491	0.163708	3.10389	0.00318127	2.82619	0.000122919	2	apoplast [GO:0048046]; chloroplast [GO:0009507]; chloroplast stroma [GO:0009570]; heterotetrameric ADPG pyrophosphorylase complex [GO:0030931]; plastid [GO:0009536]	glycogen biosynthetic process [GO:0005978]; photoperiodism, flowering [GO:0048573]; starch biosynthetic process [GO:0019252]	ATP binding [GO:0005524]; glucose-1-phosphate adenylyltransferase activity [GO:0008878]		1	1	0	0	0	0	0	0	0	2.70582	2.74208	0.141743	3.50195	2.9103	0.755239				179260	148600	794900	51127	120760	719750
EANDSGLASYVAGQIDR	Dimethyl (N-term)	A0A1P8B993;A8MS37;B3H4B8;F4JFV6;O49506;O49506-2;Q2V3V9;Q9LRR9;Q9LRR9-2;Q9LRS0	Q9LRS0	At3g14415	GLO2	(S)-2-hydroxy-acid oxidase GLO2	193	209	0	D	DLGKMDEANDSG	1764.83	71.879	0.439573	0.0230015	-0.777901	0.0119145	-1.03075	0.00123594	2	peroxisome [GO:0005777]	lactate oxidation [GO:0019516]; oxidative photosynthetic carbon pathway [GO:0009854]	FMN binding [GO:0010181]; glycolate oxidase activity [GO:0008891]; L-lactate dehydrogenase activity [GO:0004459]; long-chain-(S)-2-hydroxy-long-chain-acid oxidase activity [GO:0052853]; medium-chain-(S)-2-hydroxy-acid oxidase activity [GO:0052854]; very-long-chain-(S)-2-hydroxy-acid oxidase activity [GO:0052852]		0	0	0	0	0	0	0	0	0				-0.738714	-1.01632	0.441261	-0.817089	-1.04519	0.437886			0	29688	59619	17746	27436
[truncated: 2,500 more rows]
[truncated: 2 more columns]
